# Supplementary material for: 3-{4-[(4-Meth­oxy­benzyl­idene)amino]-3-phenyl-5-sulfanyl­idene-4,5-dihydro-1H-1,2,4-triazol-1-yl}-1,3-diphenyl­propan-1-one
Source: Acta Crystallogr Sect E Struct Rep Online. 2011 Aug 31;67(Pt 9):o2534. doi: 10.1107/S160053681103488X (PMC3200732; doi:10.1107/S160053681103488X)
Supplement: Supplementary file 1 [file e-67-o2534-sup1.cif]

##############################################################################
#                                                                            #
# This CIF contains the data in a paper accepted for publication in          #
# Acta Crystallographica Section E. It conforms to the requirements of       #
# Notes for Authors for Acta Crystallographica Section E, and has been       #
# peer reviewed under the auspices of the IUCr Commission on Journals.       #
#                                                                            #
# Full details of the Crystallographic Information File format               #
# are given in the paper "The Crystallographic Information File (CIF):       #
# a New Standard Archive File for Crystallography" by S. R. Hall, F. H.      #
# Allen and I. D. Brown [Acta Cryst. (1991), A47, 655-685].                  #
#                                                                            #
# The current version of the core CIF dictionary is obtainable from          #
# ftp://ftp.iucr.org/pub/cif_core.dic.                                       #
#                                                                            #
# Software is freely available for graphical display of the structure(s)     #
# in this CIF. For information consult the CIF software page                 #
# http://www.iucr.org/resources/cif/software.                                #
#                                                                            #
# This file may be used for bona fide research purposes within the           #
# scientific community so long as proper attribution is given to the journal # 
# article from which it was obtained.                                        #
#                                                                            #
##############################################################################
data_global
_audit_creation_method     SHELXL-97
_journal_date_recd_electronic     2011-08-07
_journal_date_accepted     2011-08-25
_journal_name_full     'Acta Crystallographica, Section E'
_journal_year     2011
_journal_volume     67
_journal_issue      9
_journal_page_first     o2534
_journal_page_last     o2534
_journal_paper_category     QO
_journal_coeditor_code     BH2374
_publ_contact_author_name     'Dr. Wei Wang'
_publ_contact_author_address
;
  School of Perfume and Aroma Technology,
  Shanghai Istitute of Technology,
  Shanghai 200235,
  People's Republic of China
;
_publ_contact_author_email     zhao_submit@yahoo.com.cn
_publ_contact_author_fax     ?
_publ_contact_author_phone     ?
_publ_section_title
;\
3-{4-[(4-Methoxybenzylidene)amino]-3-phenyl-5-sulfanylidene-4,5-dihydro-\
1<i>H</i>-1,2,4-triazol-1-yl}-1,3-diphenylpropan-1-one
;
loop_
    _publ_author_name
    _publ_author_footnote
    _publ_author_address
    "Wang, Wei"
;
Other affiliation: School of Chemical Engineering,
University of Science and Technology LiaoNing,
Anshan 114051,
People's Republic of China
;
;
School of Perfume and Aroma Technology
Shanghai Institute of Technology
Shanghai 200235
People's Republic of China
;
    "Liu, Qing-lei" .
;
School of Perfume and Aroma Technology
Shanghai Institute of Technology
Shanghai 200235
People's Republic of China
;
    "Gao, Yan" .
;
School of Chemical Engineering
University of Science and Technology LiaoNing
Anshan 114051
People's Republic of China
;
    "Xiao-yu Jia" .
;
School of Chemical Engineering
University of Science and Technology LiaoNing
Anshan 114051
People's Republic of China
;
    "Jing-jing Zhang" .
;
School of Chemical Engineering
University of Science and Technology LiaoNing
Anshan 114051
People's Republic of China
;
data_I
_chemical_name_systematic
;
3-{4-[(4-Methoxybenzylidene)amino]-3-phenyl-5-sulfanylidene-4,5-dihydro-
1<i>H</i>-1,2,4-triazol-1-yl}-1,3-diphenylpropan-1-one
;
_chemical_name_common     ?
_chemical_formula_moiety     'C31 H26 N4 O2 S'
_chemical_formula_sum     'C31 H26 N4 O2 S'
_chemical_formula_structural     ?
_chemical_formula_analytical     ?
_chemical_formula_iupac     'C31 H26 N4 O2 S'
_chemical_formula_weight     518.62
_chemical_melting_point     ?
_symmetry_cell_setting     monoclinic
_symmetry_space_group_name_H-M     'P 21/c'
_symmetry_space_group_name_Hall     '-P 2ybc'
loop_
    _symmetry_equiv_pos_as_xyz
    'x, y, z'
    '-x, y+1/2, -z+1/2'
    '-x, -y, -z'
    'x, -y-1/2, z-1/2'
_cell_length_a     6.0131(12)
_cell_length_b     13.940(2)
_cell_length_c     31.490(4)
_cell_angle_alpha     90.00
_cell_angle_beta     92.007(6)
_cell_angle_gamma     90.00
_cell_volume     2638.1(8)
_cell_formula_units_Z     4
_cell_measurement_reflns_used     6676
_cell_measurement_theta_min     1.5
_cell_measurement_theta_max     28.0
_cell_measurement_temperature     113(2)
_exptl_crystal_description     prism
_exptl_crystal_colour     colourless
_exptl_crystal_size_max     0.20
_exptl_crystal_size_mid     0.12
_exptl_crystal_size_min     0.10
_exptl_crystal_density_diffrn     1.306
_exptl_crystal_density_meas     ?
_exptl_crystal_density_method     'not measured'
_exptl_crystal_F_000     1088
_exptl_absorpt_coefficient_mu     0.159
_exptl_absorpt_correction_type     multi-scan
_exptl_absorpt_process_details     '(CrystalClear; Rigaku/MSC, 2005)'
_exptl_absorpt_correction_T_min     0.9689
_exptl_absorpt_correction_T_max     0.9843
_exptl_special_details     ?
_diffrn_ambient_temperature     113(2)
_diffrn_radiation_type     'Mo K\a'
_diffrn_radiation_wavelength     0.71073
_diffrn_radiation_source     'rotating anode'
_diffrn_radiation_monochromator     multilayer
_diffrn_measurement_device_type     'Rigaku Saturn CCD area-detector'
_diffrn_measurement_method     '\f and \w'
_diffrn_detector_area_resol_mean     14.63
_diffrn_reflns_number     16481
_diffrn_reflns_av_R_equivalents     0.0534
_diffrn_reflns_av_sigmaI/netI     0.0573
_diffrn_reflns_theta_min     1.29
_diffrn_reflns_theta_max     25.02
_diffrn_reflns_theta_full     25.02
_diffrn_measured_fraction_theta_max     0.993
_diffrn_measured_fraction_theta_full     0.993
_diffrn_reflns_limit_h_min     -7
_diffrn_reflns_limit_h_max     7
_diffrn_reflns_limit_k_min     -16
_diffrn_reflns_limit_k_max     15
_diffrn_reflns_limit_l_min     -37
_diffrn_reflns_limit_l_max     37
_diffrn_standards_number     0
_diffrn_standards_interval_count     0
_diffrn_standards_interval_time     0
_diffrn_standards_decay_%     0
_refine_special_details     ?
_reflns_number_total     4616
_reflns_number_gt     3734
_reflns_threshold_expression     I>2\s(I)
_refine_ls_structure_factor_coef     Fsqd
_refine_ls_matrix_type     full
_refine_ls_R_factor_all     0.0829
_refine_ls_R_factor_gt     0.0669
_refine_ls_wR_factor_gt     0.1489
_refine_ls_wR_factor_ref     0.1569
_refine_ls_goodness_of_fit_ref     1.160
_refine_ls_restrained_S_all     1.160
_refine_ls_number_reflns     4616
_refine_ls_number_parameters     344
_refine_ls_number_restraints     0
_refine_ls_number_constraints     0
_refine_ls_hydrogen_treatment     constr
_refine_ls_weighting_scheme     calc
_refine_ls_weighting_details
              'w=1/[\s^2^(Fo^2^)+(0.0562P)^2^+1.9562P] where P=(Fo^2^+2Fc^2^)/3'
_atom_sites_solution_hydrogens     geom
_atom_sites_solution_primary     direct
_atom_sites_solution_secondary     difmap
_refine_ls_shift/su_max     0.001
_refine_ls_shift/su_mean     0.000
_refine_diff_density_max     0.290
_refine_diff_density_min     -0.257
_refine_ls_extinction_method     none
_refine_ls_extinction_coef     ?
loop_
    _atom_type_symbol
    _atom_type_description
    _atom_type_scat_dispersion_real
    _atom_type_scat_dispersion_imag
    _atom_type_scat_source
    C C 0.0033 0.0016
; International Tables
Vol. C, Tables 4.2.6.8 and 6.1.1.4
;
    H H 0.0000 0.0000
; International Tables
Vol. C, Tables 4.2.6.8 and 6.1.1.4
;
    N N 0.0061 0.0033
; International Tables
Vol. C, Tables 4.2.6.8 and 6.1.1.4
;
    O O 0.0106 0.0106
; International Tables
Vol. C, Tables 4.2.6.8 and 6.1.1.4
;
    S S 0.1246 0.1246
; International Tables
Vol. C, Tables 4.2.6.8 and 6.1.1.4
;
_computing_data_collection     'CrystalClear (Rigaku/MSC, 2005)'
_computing_cell_refinement     'CrystalClear (Rigaku/MSC, 2005)'
_computing_data_reduction     'CrystalClear (Rigaku/MSC, 2005)'
_computing_structure_solution     'SHELXS97 (Sheldrick, 2008)'
_computing_structure_refinement     'SHELXL97 (Sheldrick, 2008)'
_computing_molecular_graphics     'SHELXTL (Sheldrick, 2008)'
_computing_publication_material     'SHELXTL (Sheldrick, 2008)'
loop_
    _atom_site_type_symbol
    _atom_site_label
    _atom_site_fract_x
    _atom_site_fract_y
    _atom_site_fract_z
    _atom_site_U_iso_or_equiv
    _atom_site_adp_type
    _atom_site_calc_flag
    _atom_site_refinement_flags
    _atom_site_occupancy
    _atom_site_symmetry_multiplicity
    _atom_site_disorder_assembly
    _atom_site_disorder_group
    S S1 0.23615(15) 0.69419(6) 0.33669(3) 0.0366(3) Uani d . 1 1 . .
    O O1 0.3196(5) 0.7950(2) 0.48255(9) 0.0547(8) Uani d . 1 1 . .
    O O2 0.1052(4) 0.15537(16) 0.24902(7) 0.0337(6) Uani d . 1 1 . .
    N N1 0.5402(4) 0.73453(18) 0.40025(8) 0.0282(6) Uani d . 1 1 . .
    N N2 0.7135(4) 0.69513(18) 0.42388(8) 0.0271(6) Uani d . 1 1 . .
    N N3 0.5571(4) 0.58826(17) 0.38083(8) 0.0245(6) Uani d . 1 1 . .
    N N4 0.5420(4) 0.50339(17) 0.35608(8) 0.0253(6) Uani d . 1 1 . .
    C C1 0.5395(7) 0.8105(3) 0.56280(13) 0.0468(10) Uani d . 1 1 . .
    H H1 0.3998 0.7786 0.5615 0.056 Uiso calc R 1 1 . .
    C C2 0.6540(8) 0.8187(3) 0.60105(12) 0.0523(11) Uani d . 1 1 . .
    H H2 0.5935 0.7920 0.6259 0.063 Uiso calc R 1 1 . .
    C C3 0.8573(8) 0.8656(3) 0.60374(13) 0.0512(11) Uani d . 1 1 . .
    H H3 0.9359 0.8710 0.6303 0.061 Uiso calc R 1 1 . .
    C C4 0.9454(7) 0.9043(3) 0.56763(12) 0.0482(10) Uani d . 1 1 . .
    H H4 1.0840 0.9371 0.5694 0.058 Uiso calc R 1 1 . .
    C C5 0.8309(7) 0.8954(3) 0.52858(12) 0.0433(9) Uani d . 1 1 . .
    H H5 0.8935 0.9215 0.5038 0.052 Uiso calc R 1 1 . .
    C C6 0.6266(6) 0.8490(2) 0.52528(11) 0.0380(9) Uani d . 1 1 . .
    C C7 0.4977(6) 0.8366(2) 0.48405(12) 0.0375(9) Uani d . 1 1 . .
    C C8 0.5941(6) 0.8789(2) 0.44398(11) 0.0365(8) Uani d . 1 1 . .
    H H8A 0.7566 0.8671 0.4447 0.044 Uiso calc R 1 1 . .
    H H8B 0.5713 0.9492 0.4442 0.044 Uiso calc R 1 1 . .
    C C9 0.4928(6) 0.8383(2) 0.40247(11) 0.0324(8) Uani d . 1 1 . .
    H H9 0.3278 0.8475 0.4024 0.039 Uiso calc R 1 1 . .
    C C10 0.5829(6) 0.8909(2) 0.36457(11) 0.0330(8) Uani d . 1 1 . .
    C C11 0.7910(6) 0.8697(3) 0.34881(11) 0.0387(9) Uani d . 1 1 . .
    H H11 0.8776 0.8190 0.3610 0.046 Uiso calc R 1 1 . .
    C C12 0.8718(7) 0.9226(3) 0.31521(12) 0.0473(10) Uani d . 1 1 . .
    H H12 1.0120 0.9067 0.3041 0.057 Uiso calc R 1 1 . .
    C C13 0.7509(8) 0.9976(3) 0.29786(12) 0.0510(11) Uani d . 1 1 . .
    H H13 0.8080 1.0343 0.2753 0.061 Uiso calc R 1 1 . .
    C C14 0.5448(9) 1.0187(3) 0.31375(14) 0.0624(13) Uani d . 1 1 . .
    H H14 0.4607 1.0707 0.3022 0.075 Uiso calc R 1 1 . .
    C C15 0.4606(7) 0.9650(3) 0.34621(13) 0.0466(10) Uani d . 1 1 . .
    H H15 0.3167 0.9790 0.3561 0.056 Uiso calc R 1 1 . .
    C C16 0.4396(5) 0.6727(2) 0.37249(10) 0.0284(7) Uani d . 1 1 . .
    C C17 0.7243(5) 0.6060(2) 0.41084(9) 0.0244(7) Uani d . 1 1 . .
    C C18 0.8904(5) 0.5381(2) 0.42774(9) 0.0225(7) Uani d . 1 1 . .
    C C19 0.8585(5) 0.4386(2) 0.42829(9) 0.0272(7) Uani d . 1 1 . .
    H H19 0.7240 0.4117 0.4169 0.033 Uiso calc R 1 1 . .
    C C20 1.0228(6) 0.3795(2) 0.44547(10) 0.0306(8) Uani d . 1 1 . .
    H H20 1.0005 0.3121 0.4458 0.037 Uiso calc R 1 1 . .
    C C21 1.2204(6) 0.4177(2) 0.46231(10) 0.0312(7) Uani d . 1 1 . .
    H H21 1.3333 0.3765 0.4737 0.037 Uiso calc R 1 1 . .
    C C22 1.2516(6) 0.5166(2) 0.46237(10) 0.0298(7) Uani d . 1 1 . .
    H H22 1.3856 0.5430 0.4742 0.036 Uiso calc R 1 1 . .
    C C23 1.0891(5) 0.5767(2) 0.44532(9) 0.0261(7) Uani d . 1 1 . .
    H H23 1.1116 0.6441 0.4455 0.031 Uiso calc R 1 1 . .
    C C24 0.3397(5) 0.4742(2) 0.34988(9) 0.0259(7) Uani d . 1 1 . .
    H H24 0.2228 0.5062 0.3637 0.031 Uiso calc R 1 1 . .
    C C25 0.2871(5) 0.3929(2) 0.32204(9) 0.0250(7) Uani d . 1 1 . .
    C C26 0.0753(5) 0.3513(2) 0.32370(10) 0.0284(7) Uani d . 1 1 . .
    H H26 -0.0311 0.3776 0.3420 0.034 Uiso calc R 1 1 . .
    C C27 0.0199(5) 0.2725(2) 0.29886(10) 0.0290(7) Uani d . 1 1 . .
    H H27 -0.1234 0.2443 0.3003 0.035 Uiso calc R 1 1 . .
    C C28 0.1763(5) 0.2344(2) 0.27151(9) 0.0261(7) Uani d . 1 1 . .
    C C29 0.3856(5) 0.2765(2) 0.26850(9) 0.0281(7) Uani d . 1 1 . .
    H H29 0.4902 0.2516 0.2495 0.034 Uiso calc R 1 1 . .
    C C30 0.4381(5) 0.3550(2) 0.29371(9) 0.0256(7) Uani d . 1 1 . .
    H H30 0.5804 0.3839 0.2917 0.031 Uiso calc R 1 1 . .
    C C31 0.2434(6) 0.1194(3) 0.21661(10) 0.0376(8) Uani d . 1 1 . .
    H H31A 0.2660 0.1697 0.1954 0.056 Uiso calc R 1 1 . .
    H H31B 0.1713 0.0639 0.2029 0.056 Uiso calc R 1 1 . .
    H H31C 0.3875 0.1000 0.2293 0.056 Uiso calc R 1 1 . .
loop_
    _atom_site_aniso_label
    _atom_site_aniso_U_11
    _atom_site_aniso_U_22
    _atom_site_aniso_U_33
    _atom_site_aniso_U_12
    _atom_site_aniso_U_13
    _atom_site_aniso_U_23
    S1 0.0310(5) 0.0299(5) 0.0482(5) 0.0041(4) -0.0067(4) -0.0010(4)
    O1 0.0489(17) 0.0576(18) 0.0587(17) -0.0203(15) 0.0179(14) -0.0148(14)
    O2 0.0352(13) 0.0321(12) 0.0341(12) -0.0010(10) 0.0021(11) -0.0119(10)
    N1 0.0257(15) 0.0209(13) 0.0379(15) 0.0004(11) 0.0020(12) -0.0048(11)
    N2 0.0248(14) 0.0239(14) 0.0325(14) -0.0004(11) 0.0007(12) -0.0030(11)
    N3 0.0248(14) 0.0188(13) 0.0299(13) 0.0006(11) -0.0014(11) -0.0048(10)
    N4 0.0298(15) 0.0211(13) 0.0250(13) 0.0005(11) -0.0005(11) -0.0041(10)
    C1 0.055(3) 0.031(2) 0.056(2) -0.0015(18) 0.020(2) -0.0044(17)
    C2 0.076(3) 0.042(2) 0.040(2) 0.006(2) 0.018(2) -0.0017(17)
    C3 0.068(3) 0.036(2) 0.049(2) 0.010(2) 0.003(2) -0.0068(18)
    C4 0.055(3) 0.036(2) 0.054(2) -0.0043(19) 0.005(2) -0.0063(18)
    C5 0.051(2) 0.035(2) 0.045(2) -0.0052(18) 0.0121(18) -0.0039(16)
    C6 0.045(2) 0.0234(17) 0.046(2) 0.0024(16) 0.0117(17) -0.0082(15)
    C7 0.037(2) 0.0250(17) 0.051(2) -0.0038(16) 0.0169(18) -0.0121(15)
    C8 0.040(2) 0.0231(17) 0.047(2) -0.0015(15) 0.0122(17) -0.0096(15)
    C9 0.0267(18) 0.0220(16) 0.049(2) 0.0031(14) 0.0053(15) -0.0078(15)
    C10 0.033(2) 0.0226(17) 0.0435(19) 0.0022(14) -0.0023(16) -0.0047(14)
    C11 0.034(2) 0.0339(19) 0.049(2) 0.0033(16) 0.0017(17) 0.0010(16)
    C12 0.046(2) 0.050(2) 0.046(2) -0.0097(19) 0.0047(19) -0.0053(18)
    C13 0.078(3) 0.034(2) 0.041(2) -0.013(2) 0.004(2) 0.0018(17)
    C14 0.093(4) 0.039(2) 0.055(3) 0.020(2) -0.009(3) 0.006(2)
    C15 0.051(2) 0.036(2) 0.053(2) 0.0170(18) 0.0025(19) 0.0011(18)
    C16 0.0260(18) 0.0243(17) 0.0353(17) -0.0018(13) 0.0061(14) -0.0017(13)
    C17 0.0236(17) 0.0225(16) 0.0273(15) -0.0033(13) 0.0035(13) -0.0025(13)
    C18 0.0235(17) 0.0258(16) 0.0185(14) 0.0023(13) 0.0053(12) -0.0026(12)
    C19 0.0283(18) 0.0259(17) 0.0273(16) -0.0038(14) 0.0009(14) -0.0061(13)
    C20 0.039(2) 0.0224(16) 0.0308(17) 0.0015(14) -0.0001(15) -0.0023(13)
    C21 0.0325(19) 0.0339(18) 0.0269(16) 0.0067(15) -0.0014(14) -0.0015(14)
    C22 0.0259(17) 0.0385(19) 0.0250(16) -0.0036(15) -0.0011(14) 0.0014(14)
    C23 0.0311(18) 0.0244(16) 0.0230(15) -0.0018(14) 0.0053(13) -0.0032(13)
    C24 0.0258(18) 0.0262(16) 0.0257(15) 0.0004(14) 0.0024(13) 0.0006(13)
    C25 0.0260(18) 0.0240(16) 0.0252(15) 0.0018(13) 0.0011(13) 0.0003(13)
    C26 0.0279(18) 0.0312(18) 0.0263(16) -0.0005(14) 0.0031(14) -0.0023(13)
    C27 0.0251(18) 0.0285(17) 0.0335(17) -0.0034(14) 0.0025(14) -0.0036(14)
    C28 0.0311(19) 0.0233(16) 0.0238(15) 0.0003(14) -0.0026(14) -0.0038(12)
    C29 0.0296(18) 0.0298(17) 0.0252(16) 0.0041(14) 0.0033(14) -0.0006(13)
    C30 0.0230(17) 0.0270(17) 0.0272(15) 0.0002(13) 0.0050(13) 0.0010(13)
    C31 0.042(2) 0.038(2) 0.0325(17) 0.0055(16) -0.0014(16) -0.0146(15)
_geom_special_details     ?
loop_
    _geom_bond_atom_site_label_1
    _geom_bond_atom_site_label_2
    _geom_bond_site_symmetry_2
    _geom_bond_distance
    _geom_bond_publ_flag
    S1 C16 . 1.662(3) ?
    O1 C7 . 1.218(4) ?
    O2 C28 . 1.370(4) ?
    O2 C31 . 1.429(4) ?
    N1 C16 . 1.355(4) ?
    N1 N2 . 1.374(4) ?
    N1 C9 . 1.477(4) ?
    N2 C17 . 1.310(4) ?
    N3 C17 . 1.378(4) ?
    N3 C16 . 1.393(4) ?
    N3 N4 . 1.418(3) ?
    N4 C24 . 1.291(4) ?
    C1 C2 . 1.371(6) ?
    C1 C6 . 1.415(5) ?
    C1 H1 . 0.9500 ?
    C2 C3 . 1.386(6) ?
    C2 H2 . 0.9500 ?
    C3 C4 . 1.381(5) ?
    C3 H3 . 0.9500 ?
    C4 C5 . 1.394(5) ?
    C4 H4 . 0.9500 ?
    C5 C6 . 1.389(5) ?
    C5 H5 . 0.9500 ?
    C6 C7 . 1.498(5) ?
    C7 C8 . 1.526(5) ?
    C8 C9 . 1.531(5) ?
    C8 H8A . 0.9900 ?
    C8 H8B . 0.9900 ?
    C9 C10 . 1.517(5) ?
    C9 H9 . 1.0000 ?
    C10 C15 . 1.383(5) ?
    C10 C11 . 1.394(5) ?
    C11 C12 . 1.391(5) ?
    C11 H11 . 0.9500 ?
    C12 C13 . 1.376(6) ?
    C12 H12 . 0.9500 ?
    C13 C14 . 1.384(6) ?
    C13 H13 . 0.9500 ?
    C14 C15 . 1.378(6) ?
    C14 H14 . 0.9500 ?
    C15 H15 . 0.9500 ?
    C17 C18 . 1.463(4) ?
    C18 C19 . 1.401(4) ?
    C18 C23 . 1.406(4) ?
    C19 C20 . 1.382(4) ?
    C19 H19 . 0.9500 ?
    C20 C21 . 1.390(5) ?
    C20 H20 . 0.9500 ?
    C21 C22 . 1.392(5) ?
    C21 H21 . 0.9500 ?
    C22 C23 . 1.381(4) ?
    C22 H22 . 0.9500 ?
    C23 H23 . 0.9500 ?
    C24 C25 . 1.461(4) ?
    C24 H24 . 0.9500 ?
    C25 C30 . 1.399(4) ?
    C25 C26 . 1.402(4) ?
    C26 C27 . 1.383(4) ?
    C26 H26 . 0.9500 ?
    C27 C28 . 1.402(4) ?
    C27 H27 . 0.9500 ?
    C28 C29 . 1.395(4) ?
    C29 C30 . 1.382(4) ?
    C29 H29 . 0.9500 ?
    C30 H30 . 0.9500 ?
    C31 H31A . 0.9800 ?
    C31 H31B . 0.9800 ?
    C31 H31C . 0.9800 ?
loop_
    _geom_angle_atom_site_label_1
    _geom_angle_atom_site_label_2
    _geom_angle_atom_site_label_3
    _geom_angle_site_symmetry_1
    _geom_angle_site_symmetry_3
    _geom_angle
    _geom_angle_publ_flag
    C28 O2 C31 . . 118.2(3) ?
    C16 N1 N2 . . 114.1(2) ?
    C16 N1 C9 . . 124.8(3) ?
    N2 N1 C9 . . 120.7(2) ?
    C17 N2 N1 . . 104.7(2) ?
    C17 N3 C16 . . 109.3(2) ?
    C17 N3 N4 . . 123.9(2) ?
    C16 N3 N4 . . 125.4(2) ?
    C24 N4 N3 . . 112.8(2) ?
    C2 C1 C6 . . 120.9(4) ?
    C2 C1 H1 . . 119.6 ?
    C6 C1 H1 . . 119.6 ?
    C1 C2 C3 . . 120.5(4) ?
    C1 C2 H2 . . 119.8 ?
    C3 C2 H2 . . 119.8 ?
    C4 C3 C2 . . 119.8(4) ?
    C4 C3 H3 . . 120.1 ?
    C2 C3 H3 . . 120.1 ?
    C3 C4 C5 . . 120.0(4) ?
    C3 C4 H4 . . 120.0 ?
    C5 C4 H4 . . 120.0 ?
    C6 C5 C4 . . 121.0(4) ?
    C6 C5 H5 . . 119.5 ?
    C4 C5 H5 . . 119.5 ?
    C5 C6 C1 . . 117.8(4) ?
    C5 C6 C7 . . 123.2(3) ?
    C1 C6 C7 . . 119.0(3) ?
    O1 C7 C6 . . 121.1(3) ?
    O1 C7 C8 . . 120.7(3) ?
    C6 C7 C8 . . 118.2(3) ?
    C7 C8 C9 . . 114.3(3) ?
    C7 C8 H8A . . 108.7 ?
    C9 C8 H8A . . 108.7 ?
    C7 C8 H8B . . 108.7 ?
    C9 C8 H8B . . 108.7 ?
    H8A C8 H8B . . 107.6 ?
    N1 C9 C10 . . 111.2(3) ?
    N1 C9 C8 . . 109.3(3) ?
    C10 C9 C8 . . 110.5(3) ?
    N1 C9 H9 . . 108.6 ?
    C10 C9 H9 . . 108.6 ?
    C8 C9 H9 . . 108.6 ?
    C15 C10 C11 . . 118.8(3) ?
    C15 C10 C9 . . 119.4(3) ?
    C11 C10 C9 . . 121.8(3) ?
    C12 C11 C10 . . 120.0(3) ?
    C12 C11 H11 . . 120.0 ?
    C10 C11 H11 . . 120.0 ?
    C13 C12 C11 . . 120.8(4) ?
    C13 C12 H12 . . 119.6 ?
    C11 C12 H12 . . 119.6 ?
    C12 C13 C14 . . 119.0(4) ?
    C12 C13 H13 . . 120.5 ?
    C14 C13 H13 . . 120.5 ?
    C15 C14 C13 . . 120.7(4) ?
    C15 C14 H14 . . 119.7 ?
    C13 C14 H14 . . 119.7 ?
    C14 C15 C10 . . 120.8(4) ?
    C14 C15 H15 . . 119.6 ?
    C10 C15 H15 . . 119.6 ?
    N1 C16 N3 . . 101.8(3) ?
    N1 C16 S1 . . 128.7(2) ?
    N3 C16 S1 . . 129.5(2) ?
    N2 C17 N3 . . 110.0(3) ?
    N2 C17 C18 . . 122.7(3) ?
    N3 C17 C18 . . 127.3(3) ?
    C19 C18 C23 . . 119.2(3) ?
    C19 C18 C17 . . 123.6(3) ?
    C23 C18 C17 . . 117.1(3) ?
    C20 C19 C18 . . 119.9(3) ?
    C20 C19 H19 . . 120.0 ?
    C18 C19 H19 . . 120.0 ?
    C19 C20 C21 . . 120.8(3) ?
    C19 C20 H20 . . 119.6 ?
    C21 C20 H20 . . 119.6 ?
    C20 C21 C22 . . 119.5(3) ?
    C20 C21 H21 . . 120.2 ?
    C22 C21 H21 . . 120.2 ?
    C23 C22 C21 . . 120.4(3) ?
    C23 C22 H22 . . 119.8 ?
    C21 C22 H22 . . 119.8 ?
    C22 C23 C18 . . 120.1(3) ?
    C22 C23 H23 . . 120.0 ?
    C18 C23 H23 . . 120.0 ?
    N4 C24 C25 . . 121.2(3) ?
    N4 C24 H24 . . 119.4 ?
    C25 C24 H24 . . 119.4 ?
    C30 C25 C26 . . 118.6(3) ?
    C30 C25 C24 . . 123.0(3) ?
    C26 C25 C24 . . 118.4(3) ?
    C27 C26 C25 . . 120.6(3) ?
    C27 C26 H26 . . 119.7 ?
    C25 C26 H26 . . 119.7 ?
    C26 C27 C28 . . 119.7(3) ?
    C26 C27 H27 . . 120.2 ?
    C28 C27 H27 . . 120.2 ?
    O2 C28 C29 . . 124.7(3) ?
    O2 C28 C27 . . 114.8(3) ?
    C29 C28 C27 . . 120.6(3) ?
    C30 C29 C28 . . 118.9(3) ?
    C30 C29 H29 . . 120.6 ?
    C28 C29 H29 . . 120.6 ?
    C29 C30 C25 . . 121.7(3) ?
    C29 C30 H30 . . 119.2 ?
    C25 C30 H30 . . 119.2 ?
    O2 C31 H31A . . 109.5 ?
    O2 C31 H31B . . 109.5 ?
    H31A C31 H31B . . 109.5 ?
    O2 C31 H31C . . 109.5 ?
    H31A C31 H31C . . 109.5 ?
    H31B C31 H31C . . 109.5 ?
loop_
    _geom_torsion_atom_site_label_1
    _geom_torsion_atom_site_label_2
    _geom_torsion_atom_site_label_3
    _geom_torsion_atom_site_label_4
    _geom_torsion_site_symmetry_1
    _geom_torsion_site_symmetry_2
    _geom_torsion_site_symmetry_3
    _geom_torsion_site_symmetry_4
    _geom_torsion
    _geom_torsion_publ_flag
    C16 N1 N2 C17 . . . . 0.1(3) ?
    C9 N1 N2 C17 . . . . -172.9(3) ?
    C17 N3 N4 C24 . . . . 142.3(3) ?
    C16 N3 N4 C24 . . . . -52.7(4) ?
    C6 C1 C2 C3 . . . . 0.5(6) ?
    C1 C2 C3 C4 . . . . 0.0(6) ?
    C2 C3 C4 C5 . . . . -0.7(6) ?
    C3 C4 C5 C6 . . . . 0.9(6) ?
    C4 C5 C6 C1 . . . . -0.4(5) ?
    C4 C5 C6 C7 . . . . -179.4(3) ?
    C2 C1 C6 C5 . . . . -0.3(5) ?
    C2 C1 C6 C7 . . . . 178.8(3) ?
    C5 C6 C7 O1 . . . . 179.6(3) ?
    C1 C6 C7 O1 . . . . 0.6(5) ?
    C5 C6 C7 C8 . . . . -1.2(5) ?
    C1 C6 C7 C8 . . . . 179.8(3) ?
    O1 C7 C8 C9 . . . . -18.3(5) ?
    C6 C7 C8 C9 . . . . 162.5(3) ?
    C16 N1 C9 C10 . . . . -71.5(4) ?
    N2 N1 C9 C10 . . . . 100.8(3) ?
    C16 N1 C9 C8 . . . . 166.2(3) ?
    N2 N1 C9 C8 . . . . -21.5(4) ?
    C7 C8 C9 N1 . . . . -62.6(4) ?
    C7 C8 C9 C10 . . . . 174.7(3) ?
    N1 C9 C10 C15 . . . . 141.4(3) ?
    C8 C9 C10 C15 . . . . -97.0(4) ?
    N1 C9 C10 C11 . . . . -41.5(4) ?
    C8 C9 C10 C11 . . . . 80.0(4) ?
    C15 C10 C11 C12 . . . . 0.0(5) ?
    C9 C10 C11 C12 . . . . -177.1(3) ?
    C10 C11 C12 C13 . . . . 1.6(6) ?
    C11 C12 C13 C14 . . . . -1.3(6) ?
    C12 C13 C14 C15 . . . . -0.6(6) ?
    C13 C14 C15 C10 . . . . 2.1(6) ?
    C11 C10 C15 C14 . . . . -1.8(6) ?
    C9 C10 C15 C14 . . . . 175.3(4) ?
    N2 N1 C16 N3 . . . . 1.8(3) ?
    C9 N1 C16 N3 . . . . 174.5(3) ?
    N2 N1 C16 S1 . . . . -176.0(2) ?
    C9 N1 C16 S1 . . . . -3.3(5) ?
    C17 N3 C16 N1 . . . . -3.1(3) ?
    N4 N3 C16 N1 . . . . -169.9(3) ?
    C17 N3 C16 S1 . . . . 174.8(2) ?
    N4 N3 C16 S1 . . . . 7.9(5) ?
    N1 N2 C17 N3 . . . . -2.2(3) ?
    N1 N2 C17 C18 . . . . 179.3(3) ?
    C16 N3 C17 N2 . . . . 3.4(3) ?
    N4 N3 C17 N2 . . . . 170.6(3) ?
    C16 N3 C17 C18 . . . . -178.1(3) ?
    N4 N3 C17 C18 . . . . -11.0(4) ?
    N2 C17 C18 C19 . . . . 153.5(3) ?
    N3 C17 C18 C19 . . . . -24.8(5) ?
    N2 C17 C18 C23 . . . . -24.6(4) ?
    N3 C17 C18 C23 . . . . 157.1(3) ?
    C23 C18 C19 C20 . . . . -0.9(4) ?
    C17 C18 C19 C20 . . . . -179.0(3) ?
    C18 C19 C20 C21 . . . . 0.0(5) ?
    C19 C20 C21 C22 . . . . 0.9(5) ?
    C20 C21 C22 C23 . . . . -0.9(5) ?
    C21 C22 C23 C18 . . . . 0.0(4) ?
    C19 C18 C23 C22 . . . . 0.9(4) ?
    C17 C18 C23 C22 . . . . 179.1(3) ?
    N3 N4 C24 C25 . . . . 174.5(3) ?
    N4 C24 C25 C30 . . . . -14.1(5) ?
    N4 C24 C25 C26 . . . . 166.2(3) ?
    C30 C25 C26 C27 . . . . 2.1(5) ?
    C24 C25 C26 C27 . . . . -178.1(3) ?
    C25 C26 C27 C28 . . . . -0.6(5) ?
    C31 O2 C28 C29 . . . . -7.6(4) ?
    C31 O2 C28 C27 . . . . 172.3(3) ?
    C26 C27 C28 O2 . . . . 178.8(3) ?
    C26 C27 C28 C29 . . . . -1.3(5) ?
    O2 C28 C29 C30 . . . . -178.6(3) ?
    C27 C28 C29 C30 . . . . 1.6(5) ?
    C28 C29 C30 C25 . . . . 0.1(5) ?
    C26 C25 C30 C29 . . . . -1.9(5) ?
    C24 C25 C30 C29 . . . . 178.4(3) ?
