# Supplementary material for: 3-{4-[(4-Meth­oxy­benzyl­idene)amino]-3-phenyl-5-sulfanyl­idene-4,5-dihydro-1H-1,2,4-triazol-1-yl}-1,3-diphenyl­propan-1-one
Source: Acta Crystallogr Sect E Struct Rep Online. 2011 Aug 31;67(Pt 9):o2534. doi: 10.1107/S160053681103488X (PMC3200732; doi:10.1107/S160053681103488X)
Supplement: Supplementary file 2 [file e-67-o2534-Isup2.hkl]

# 
# h,k,l, Fc-squared, Fo-squared, sigma(Fo-squared) and status flag 
# 
data_I
_shelx_title ' shelx in P2(1)/c' 
_shelx_refln_list_code          4 
_shelx_F_calc_maximum      275.96 
_exptl_crystal_F_000      1088.00 
_reflns_d_resolution_high  0.8402 
 
loop_ 
 _symmetry_equiv_pos_as_xyz 
 'x, y, z' 
 '-x, y+1/2, -z+1/2' 
 '-x, -y, -z' 
 'x, -y-1/2, z-1/2' 
 
_cell_length_a     6.0131 
_cell_length_b    13.9405 
_cell_length_c    31.4901 
_cell_angle_alpha  90.000 
_cell_angle_beta   92.007 
_cell_angle_gamma  90.000 
 
_shelx_F_squared_multiplier     1.000 
 
loop_ 
 _refln_index_h 
 _refln_index_k 
 _refln_index_l 
 _refln_F_squared_calc 
 _refln_F_squared_meas 
 _refln_F_squared_sigma 
 _refln_observed_status 
   1   0   0    13392.80    12674.45    324.39 o 
   2   0   0       88.66       92.17      8.12 o 
   3   0   0     3093.06     3142.72     59.21 o 
   4   0   0     1335.19     1278.08     34.16 o 
   5   0   0      116.61      146.72     62.40 o 
   6   0   0      736.33      778.29     60.47 o 
   1   1   0    22029.41    21518.91    104.01 o 
   2   1   0       32.44       49.82      9.65 o 
   3   1   0     5365.51     5353.33     61.17 o 
   4   1   0       56.72       67.52     12.40 o 
   5   1   0        6.03       12.87      6.72 o 
   6   1   0       36.79       51.13     18.59 o 
   0   2   0      568.27      598.22     10.22 o 
   1   2   0      890.21      815.81     19.02 o 
   2   2   0        4.69        2.39      4.32 o 
   3   2   0      508.55      528.28     20.10 o 
   4   2   0      346.57      352.33     17.03 o 
   5   2   0      161.10      243.77     27.46 o 
   6   2   0       15.90       17.44     10.61 o 
   7   2   0       21.48       31.58     30.36 o 
   1   3   0    15469.75    14167.68   1384.95 o 
   2   3   0       19.16       10.15      3.55 o 
   3   3   0      317.95      314.04     18.79 o 
   4   3   0        0.25       15.26     32.29 o 
   5   3   0      287.20      318.52     51.99 o 
   6   3   0        5.34       28.24     16.48 o 
   7   3   0       99.05       83.78     32.52 o 
   0   4   0     9777.47    10110.20    157.79 o 
   1   4   0     2858.29     2574.36     45.17 o 
   2   4   0       86.18      689.96     91.23 o 
   3   4   0        6.41       30.57      6.34 o 
   4   4   0      149.88      146.77     14.65 o 
   5   4   0        0.52       14.18     10.73 o 
   6   4   0      233.55      217.73     87.64 o 
   1   5   0     2619.83     2362.75     45.08 o 
   2   5   0      142.72      147.07      9.12 o 
   3   5   0      314.05      335.53     11.84 o 
   4   5   0      172.76      157.27     11.45 o 
   5   5   0        1.27       32.41     19.64 o 
   6   5   0        5.94       17.02     12.27 o 
   0   6   0     1845.78     1837.87     37.48 o 
   1   6   0     4770.93     5209.06     69.84 o 
   2   6   0        0.08        5.63      3.80 o 
   3   6   0       62.83      209.51     19.93 o 
   4   6   0      558.56      507.12     17.84 o 
   5   6   0      289.47      251.02     78.49 o 
   6   6   0       12.94       44.62     32.77 o 
   1   7   0     6788.54     7434.16     80.07 o 
   2   7   0       74.04      139.77     14.64 o 
   3   7   0      248.08      259.08     12.79 o 
   4   7   0     1633.03     1414.55     81.95 o 
   5   7   0     1603.57     1534.35     79.88 o 
   6   7   0        8.04       18.91      9.82 o 
   0   8   0      376.40      423.33     27.79 o 
   1   8   0       49.74       61.52     11.38 o 
   2   8   0      579.57      559.41     33.13 o 
   3   8   0       24.24       21.58      5.49 o 
   4   8   0        0.41       11.04     10.49 o 
   5   8   0      194.83      291.23     68.15 o 
   6   8   0       27.27       28.61     17.62 o 
   1   9   0     1583.00     1604.77     40.29 o 
   2   9   0      472.41      427.38     20.00 o 
   3   9   0        5.04       14.90      4.95 o 
   4   9   0        5.01       21.56     12.39 o 
   5   9   0        0.38        0.82     21.95 o 
   6   9   0      108.62      101.32     47.83 o 
   0  10   0     1842.29     1924.60     76.67 o 
   1  10   0      287.51      256.51     19.72 o 
   2  10   0     2410.19     2341.81     69.61 o 
   3  10   0      419.19      445.65     37.57 o 
   4  10   0     1489.99     1468.11     78.03 o 
   5  10   0       48.22       66.11     26.04 o 
   1  11   0        0.60        8.65      6.09 o 
   2  11   0       57.07      161.57     32.02 o 
   3  11   0      111.87       99.18     28.14 o 
   4  11   0       40.65       58.69     17.72 o 
   5  11   0       44.67       56.68     28.68 o 
   0  12   0       23.66       33.19     19.10 o 
   1  12   0      181.40      176.03     27.23 o 
   2  12   0      833.26      791.74     30.37 o 
   3  12   0      587.02      523.44     39.74 o 
   4  12   0        6.47        1.77     11.57 o 
   1  13   0      117.26       95.19     23.25 o 
   2  13   0        0.15       29.22     10.69 o 
   3  13   0       10.45       53.59     23.00 o 
   4  13   0       58.28       72.59     29.57 o 
   0  14   0       35.80       33.98     16.38 o 
   1  14   0      131.60      127.28     30.63 o 
   2  14   0       21.19       34.71     14.73 o 
   3  14   0       10.55       41.68     17.86 o 
   1  15   0       13.78       23.29      9.16 o 
   2  15   0       20.04       29.08     14.69 o 
   3  15   0       58.69       39.52     24.88 o 
   0  16   0        0.32       -1.54     12.85 o 
   1  16   0       27.05       26.58      9.71 o 
  -6   1   1      850.84      841.68     38.45 o 
  -5   1   1      198.48      236.84     18.60 o 
  -4   1   1      202.08      196.69     12.64 o 
  -3   1   1      985.66     1410.50    105.54 o 
  -2   1   1      794.69      777.44     12.26 o 
  -1   1   1      158.24      145.80      5.74 o 
   0   1   1     2163.24     2112.94     20.77 o 
   1   1   1     8475.27     8233.57    130.75 o 
   2   1   1     3048.06     2733.75     28.50 o 
   3   1   1      146.02      125.71     26.66 o 
   4   1   1      361.34      380.66     58.00 o 
   5   1   1       32.40       22.35     12.24 o 
   6   1   1        4.58        8.76     11.15 o 
   7   1   1        2.81       16.57     17.06 o 
  -6   2   1        0.19       -0.36     10.81 o 
  -5   2   1      318.49      305.82     19.17 o 
  -4   2   1      363.91      362.05     14.82 o 
  -3   2   1      491.87      599.05     16.76 o 
  -2   2   1      106.83       97.13     11.31 o 
  -1   2   1     3792.16     3260.07     13.99 o 
   0   2   1      519.04      422.30     13.87 o 
   1   2   1      553.88      624.89     94.89 o 
   2   2   1     5676.83     5268.19     66.63 o 
   3   2   1     2783.44     2836.70     38.25 o 
   4   2   1     1239.67     1244.30     29.75 o 
   5   2   1       36.53       25.45      9.44 o 
   6   2   1      601.42      522.68     29.13 o 
   7   2   1       35.35       32.97     31.83 o 
  -7   3   1      109.02       64.13     27.56 o 
  -6   3   1      493.38      521.03     36.71 o 
  -5   3   1      346.21      383.53     21.96 o 
  -4   3   1     2891.82     2664.52     51.20 o 
  -3   3   1       65.78       81.89     11.92 o 
  -2   3   1       21.74       15.85      3.68 o 
  -1   3   1     4725.45     4118.47     20.20 o 
   0   3   1     8956.33     9543.28    215.77 o 
   1   3   1     2125.29     2268.06     26.58 o 
   2   3   1      669.30      785.69     45.99 o 
   3   3   1      695.80      776.81     50.67 o 
   4   3   1        1.81       14.17      8.26 o 
   5   3   1     1383.50     1397.48     48.25 o 
   6   3   1       76.36       63.42     21.86 o 
   7   3   1       37.50       29.55     14.48 o 
  -6   4   1        1.66       18.63     10.25 o 
  -5   4   1      196.38      206.30     42.05 o 
  -4   4   1      397.78      370.59     15.57 o 
  -3   4   1      423.40      391.61     13.46 o 
  -2   4   1     7135.86     7051.52    101.37 o 
  -1   4   1       36.89       15.12      4.33 o 
   0   4   1     5019.17     5196.57     71.02 o 
   1   4   1       94.72       71.23     13.75 o 
   2   4   1     1046.75      958.00     18.45 o 
   3   4   1       21.76      123.61     23.97 o 
   4   4   1     1172.02     1147.08     32.19 o 
   5   4   1      195.66      204.19     51.48 o 
   6   4   1      179.36      159.52     54.93 o 
  -6   5   1      756.03      830.62     39.03 o 
  -5   5   1        1.38       18.74     16.10 o 
  -4   5   1       10.22       21.96      5.02 o 
  -3   5   1      312.78      260.10     16.44 o 
  -2   5   1      275.84      246.44     10.10 o 
  -1   5   1       93.63      180.46     47.23 o 
   0   5   1      130.38      124.42      7.87 o 
   1   5   1     3542.33     3194.76     23.72 o 
   2   5   1      192.35      166.74      8.12 o 
   3   5   1     1955.97     1841.64     35.62 o 
   4   5   1       22.04       18.52      4.90 o 
   5   5   1      947.80      981.58     33.91 o 
   6   5   1       10.35       12.63     13.98 o 
  -6   6   1      156.70      131.61     57.91 o 
  -5   6   1      450.27      396.08     75.69 o 
  -4   6   1      410.35      383.90     46.82 o 
  -3   6   1     1771.35     1706.46     29.28 o 
  -2   6   1        4.01        9.24      4.27 o 
  -1   6   1     1770.09     1809.46     27.26 o 
   0   6   1     2219.20     2425.86     68.27 o 
   1   6   1        0.03       41.67     38.59 o 
   2   6   1     1051.26      995.68     20.68 o 
   3   6   1      122.63      108.33      9.56 o 
   4   6   1      536.17      479.15     21.91 o 
   5   6   1      111.82       94.81     27.45 o 
   6   6   1      351.55      332.56     91.26 o 
  -6   7   1       76.22       77.10     39.16 o 
  -5   7   1       21.87       22.71     10.43 o 
  -4   7   1        8.45       50.86     37.42 o 
  -3   7   1      390.12      362.20     13.09 o 
  -2   7   1      811.58      720.49     25.49 o 
  -1   7   1      195.05      196.46     19.82 o 
   0   7   1     2050.13     2379.27     32.19 o 
   1   7   1       45.51       88.68     13.96 o 
   2   7   1       88.86      117.75     14.54 o 
   3   7   1      787.20      769.99     21.54 o 
   4   7   1      204.49      197.53     18.40 o 
   5   7   1        0.79       14.71     10.67 o 
   6   7   1        1.13        3.83     12.37 o 
  -6   8   1        1.54       23.75     13.29 o 
  -5   8   1       48.07       31.44     15.77 o 
  -4   8   1      537.82      516.01     44.31 o 
  -3   8   1       41.86       34.98      7.89 o 
  -2   8   1      723.66      735.40     28.03 o 
  -1   8   1     1465.79     1446.33     27.59 o 
   0   8   1       57.10       56.00     11.55 o 
   1   8   1       53.40      221.29     71.23 o 
   2   8   1     1346.02     1312.14     42.58 o 
   3   8   1     1164.31     1066.29     26.91 o 
   4   8   1      254.51      233.22     20.95 o 
   5   8   1        1.46       12.38     10.64 o 
   6   8   1        0.01        3.64      9.88 o 
  -6   9   1        3.38        5.09     17.08 o 
  -5   9   1       13.22       27.66     14.69 o 
  -4   9   1      339.28      301.13     33.66 o 
  -3   9   1        4.64        7.57      4.02 o 
  -2   9   1      328.16      311.51     23.74 o 
  -1   9   1     1721.52     1894.43     50.85 o 
   0   9   1      123.75      138.35     13.98 o 
   1   9   1      297.65      403.12     20.07 o 
   2   9   1       55.97      103.49     21.10 o 
   3   9   1       61.54      126.98     21.51 o 
   4   9   1     1798.26     1799.01     69.54 o 
   5   9   1      253.96      260.77     33.78 o 
  -5  10   1      142.62      146.83     71.84 o 
  -4  10   1      183.42      206.96    159.14 o 
  -3  10   1     1610.22     1503.39    103.17 o 
  -2  10   1       49.74      189.03     29.81 o 
  -1  10   1        8.36       32.01      9.55 o 
   0  10   1      790.75      889.77     28.05 o 
   1  10   1      422.82      432.86     18.82 o 
   2  10   1       66.67       98.50     19.87 o 
   3  10   1        2.58       41.50     13.30 o 
   4  10   1       88.13      103.69     29.51 o 
   5  10   1      122.63      109.32     42.50 o 
  -5  11   1       81.23       64.30     31.95 o 
  -4  11   1      168.92      173.59     69.80 o 
  -3  11   1      270.79      279.58     75.45 o 
  -2  11   1     1910.77     1847.18     43.21 o 
  -1  11   1      776.63      782.44     30.12 o 
   0  11   1      123.21      132.16     25.57 o 
   1  11   1        7.52       20.92     10.38 o 
   2  11   1        4.65      290.67     29.25 o 
   3  11   1      452.80      433.09     35.93 o 
   4  11   1        1.63       12.46     15.79 o 
   5  11   1       32.39       26.51     14.38 o 
  -4  12   1        3.01       -2.41     11.99 o 
  -3  12   1        8.15       55.39     19.16 o 
  -2  12   1       25.22       47.05     13.22 o 
  -1  12   1       23.22       26.37      9.63 o 
   0  12   1      799.34      839.25     33.57 o 
   1  12   1        2.19       11.73      5.61 o 
   2  12   1        2.45       12.72      7.16 o 
   3  12   1       14.60        9.94      6.96 o 
   4  12   1      890.75      932.55     77.57 o 
  -4  13   1      491.28      531.07     35.68 o 
  -3  13   1      305.91      329.61     78.40 o 
  -2  13   1      399.55      388.29     33.41 o 
  -1  13   1        0.93       14.05      9.27 o 
   0  13   1        0.71        1.15      8.51 o 
   1  13   1      456.56      439.05     22.10 o 
   2  13   1      410.88      363.44     33.82 o 
   3  13   1       12.38       54.76     16.73 o 
   4  13   1       11.15        4.77     10.94 o 
  -3  14   1      221.00      174.40     74.80 o 
  -2  14   1      436.12      438.11     24.99 o 
  -1  14   1      123.02      106.78     26.23 o 
   0  14   1       39.50       50.57     16.24 o 
   1  14   1       27.63       37.23      8.34 o 
   2  14   1      152.63      158.70     42.22 o 
   3  14   1       26.27       31.64     16.58 o 
  -3  15   1       11.64       33.95     14.08 o 
  -2  15   1      108.20      115.65     45.54 o 
  -1  15   1      110.64       83.32     22.54 o 
   0  15   1       65.05       69.11     22.16 o 
   1  15   1      233.82      197.39     36.04 o 
   2  15   1      242.86      250.70     47.66 o 
   3  15   1      251.97      240.74     96.53 o 
  -1  16   1        0.39        6.89      7.64 o 
   0  16   1       25.23       18.23      8.19 o 
   1  16   1       63.62       63.82     24.32 o 
  -6   0   2      165.03      126.57     68.71 o 
  -5   0   2      561.65      553.17     25.17 o 
  -4   0   2     1037.88     1026.30     33.81 o 
  -3   0   2     1387.94     1232.64     31.41 o 
  -2   0   2        4.08        2.69      2.90 o 
  -1   0   2     5075.04     4484.40     72.24 o 
   0   0   2      880.94      353.02    238.16 o 
   1   0   2      379.81      308.26     19.49 o 
   2   0   2      466.49      411.81     23.03 o 
   3   0   2        0.71        7.40      5.91 o 
   4   0   2      653.80      705.47     33.86 o 
   5   0   2      101.42      120.62     48.48 o 
   6   0   2     1497.96     1676.39    115.39 o 
  -6   1   2      598.90      527.14     34.85 o 
  -5   1   2      258.69      265.27     15.20 o 
  -4   1   2     2828.76     2873.14     43.48 o 
  -3   1   2      149.73      163.06      9.52 o 
  -2   1   2      270.04      476.84     63.33 o 
  -1   1   2     5067.91     4578.50     47.14 o 
   0   1   2     6687.81     6844.59    137.98 o 
   1   1   2    14451.76    14183.21    247.09 o 
   2   1   2     3716.75     3527.85     37.63 o 
   3   1   2     4239.16     4184.11     56.41 o 
   4   1   2      631.58      635.15     32.02 o 
   5   1   2       94.03      109.95     36.87 o 
   6   1   2      282.05      291.12     85.57 o 
   7   1   2       13.50       29.38     14.20 o 
  -6   2   2      206.66      193.84     25.24 o 
  -5   2   2      992.78     1004.80     29.23 o 
  -4   2   2     1062.01     1010.01     30.79 o 
  -3   2   2        3.64      321.59     69.45 o 
  -2   2   2       55.79      686.34    158.62 o 
  -1   2   2    28125.22    28644.96    152.86 o 
   0   2   2      925.41      814.70     11.42 o 
   1   2   2     2721.09     4354.05    770.04 o 
   2   2   2      779.76      698.37     14.46 o 
   3   2   2      790.68      997.06     42.39 o 
   4   2   2      322.35      270.65     16.58 o 
   5   2   2       17.92       32.24     13.58 o 
   6   2   2      193.28      196.27     42.95 o 
   7   2   2       23.42       26.11     18.44 o 
  -7   3   2       12.97        8.39      5.82 o 
  -6   3   2      548.85      507.04     39.99 o 
  -5   3   2      290.72      244.93     24.24 o 
  -4   3   2      143.53      138.69     24.56 o 
  -3   3   2      478.95      558.90     15.88 o 
  -2   3   2     2344.02     2177.58    136.55 o 
  -1   3   2     2191.41     2000.20     26.64 o 
   0   3   2       61.07       67.79      6.21 o 
   1   3   2      455.09      337.59     13.38 o 
   2   3   2      187.04      218.14     26.71 o 
   3   3   2       27.62       27.66      7.73 o 
   4   3   2      435.38      405.25     16.42 o 
   5   3   2       12.56       15.93     10.25 o 
   6   3   2      100.08       82.94     22.21 o 
   7   3   2      159.45      142.65     65.17 o 
  -6   4   2      877.89      866.22     43.42 o 
  -5   4   2      219.31      232.58     52.76 o 
  -4   4   2        0.66        5.87      5.42 o 
  -3   4   2     1258.36     1241.81     34.57 o 
  -2   4   2       47.08      114.65     19.01 o 
  -1   4   2        1.45       11.22      3.90 o 
   0   4   2     4609.53     4821.04     36.72 o 
   1   4   2      427.72      376.95     14.37 o 
   2   4   2     2757.91     2662.23     35.12 o 
   3   4   2      989.20     1140.75     35.94 o 
   4   4   2       71.18       77.16     17.29 o 
   5   4   2      624.71      575.34     30.32 o 
   6   4   2        5.66       14.01      8.39 o 
  -6   5   2       38.10       27.55     15.99 o 
  -5   5   2      879.58      805.14     52.44 o 
  -4   5   2      167.84      122.53     11.56 o 
  -3   5   2       49.09      214.10     23.00 o 
  -2   5   2      122.55      135.39      7.34 o 
  -1   5   2     1124.58     1113.66     18.27 o 
   0   5   2       72.80       81.13      8.29 o 
   1   5   2       31.85      104.70     24.87 o 
   2   5   2     2852.25     2972.64     80.07 o 
   3   5   2       12.94       14.60      4.03 o 
   4   5   2      151.01      153.05     26.67 o 
   5   5   2       25.26       35.53      9.03 o 
   6   5   2      449.27      417.53     49.44 o 
  -6   6   2      599.21      536.88     30.00 o 
  -5   6   2       61.82       88.73     24.87 o 
  -4   6   2      662.92      630.38     23.00 o 
  -3   6   2       22.36       39.96      7.73 o 
  -2   6   2     1010.25     1065.94     22.63 o 
  -1   6   2     6173.90     6295.92     66.50 o 
   0   6   2      431.07      396.52     17.42 o 
   1   6   2       18.89       13.67     23.73 o 
   2   6   2      589.08      621.98     25.85 o 
   3   6   2      910.55     1058.59     25.23 o 
   4   6   2      298.41      312.73     16.12 o 
   5   6   2      132.09      151.70     29.60 o 
   6   6   2       47.02       39.68     16.62 o 
  -6   7   2       12.03       16.82     12.68 o 
  -5   7   2       76.18      172.40     25.06 o 
  -4   7   2     1006.79      998.04     44.29 o 
  -3   7   2        2.48       53.92     13.74 o 
  -2   7   2       21.00       22.71      4.72 o 
  -1   7   2      945.59     1059.82     45.17 o 
   0   7   2      602.49      629.70     17.54 o 
   1   7   2     2292.78     2238.31     31.62 o 
   2   7   2      829.92      823.86     23.70 o 
   3   7   2      403.16      408.63     15.53 o 
   4   7   2      395.59      350.90     19.14 o 
   5   7   2        0.04       74.09     28.33 o 
   6   7   2        4.25       24.44     14.56 o 
  -6   8   2        1.36       16.26     12.67 o 
  -5   8   2     1828.50     1893.27     92.04 o 
  -4   8   2      953.90      927.19     57.45 o 
  -3   8   2        4.65       71.75     19.04 o 
  -2   8   2     1241.93     1291.71     52.10 o 
  -1   8   2     1694.00     1658.25     31.02 o 
   0   8   2     1617.30     1775.46     32.92 o 
   1   8   2      306.04      408.25     25.46 o 
   2   8   2     1030.42     1177.73     51.73 o 
   3   8   2      201.17      215.58     11.98 o 
   4   8   2      810.74      757.97     27.45 o 
   5   8   2      313.66      339.72     42.31 o 
   6   8   2       73.28       76.51     30.78 o 
  -6   9   2      253.98      244.54    109.72 o 
  -5   9   2      270.20      253.63     53.09 o 
  -3   9   2     1058.33     1092.95     27.85 o 
  -2   9   2      892.65      875.48     27.18 o 
  -1   9   2      252.80      319.86     20.85 o 
   0   9   2     1195.14     1176.36     27.24 o 
   1   9   2     1355.73     1313.83     30.97 o 
   2   9   2       93.50       95.69     16.94 o 
   3   9   2      172.87      197.76     14.76 o 
   4   9   2       40.77       48.32     18.89 o 
   5   9   2      395.70      338.93     52.68 o 
  -5  10   2        0.68        9.74     14.37 o 
  -3  10   2      842.17      808.36     23.20 o 
  -2  10   2      338.23      338.24     14.78 o 
  -1  10   2       67.24      115.98     23.74 o 
   0  10   2      162.04      168.38     23.11 o 
   1  10   2      691.10      628.30     23.72 o 
   2  10   2      781.44      712.74     26.75 o 
   3  10   2      422.64      403.48     18.12 o 
   4  10   2        6.16       18.64     13.07 o 
   5  10   2       32.20       62.53     17.93 o 
  -5  11   2       14.56       30.50     15.50 o 
  -4  11   2      100.96      135.72     54.41 o 
  -3  11   2      449.39      490.79     32.25 o 
  -2  11   2     3583.31     3576.10     52.64 o 
  -1  11   2       43.88       50.29     15.98 o 
   0  11   2      285.92      280.32     14.45 o 
   1  11   2      308.95      303.16     15.95 o 
   2  11   2       51.29       46.91     11.49 o 
   3  11   2      351.68      309.81     18.19 o 
   4  11   2        9.87       22.63     25.79 o 
   5  11   2      137.16      144.70     63.11 o 
  -3  12   2       59.27       74.29     24.32 o 
  -2  12   2       63.06       56.58     13.69 o 
  -1  12   2       95.96       94.63     22.41 o 
   0  12   2        0.01       -0.44      7.15 o 
   1  12   2      129.21      119.56     27.14 o 
   2  12   2        8.42       14.61      7.67 o 
   3  12   2       21.47       27.23     10.62 o 
   4  12   2      373.31      374.50    106.68 o 
  -4  13   2       27.24       28.57     14.09 o 
  -3  13   2      508.47      545.83     33.91 o 
  -2  13   2      309.80      300.08     47.70 o 
  -1  13   2      159.41      147.09     29.84 o 
   0  13   2      129.29      142.99     30.43 o 
   1  13   2       10.67       16.72      9.83 o 
   2  13   2      439.00      674.67     66.11 o 
   3  13   2       48.72       51.00     20.88 o 
   4  13   2       11.87       31.64     18.33 o 
  -3  14   2        0.38        6.29     13.98 o 
  -2  14   2      261.74      250.31     58.30 o 
  -1  14   2        2.85        6.85      8.26 o 
   0  14   2       96.04       90.47     30.31 o 
   1  14   2       30.95       47.94     10.72 o 
   2  14   2       32.43       29.49     11.57 o 
   3  14   2       86.83       97.82     48.00 o 
  -3  15   2       80.12       95.85     56.58 o 
  -2  15   2      130.58      168.36     44.46 o 
  -1  15   2      179.11      148.77     42.55 o 
   0  15   2      126.39       99.83     33.70 o 
   1  15   2       70.73       76.42     22.55 o 
   2  15   2       40.56       36.83     15.28 o 
   3  15   2      223.18      206.67     80.09 o 
  -1  16   2       27.02       21.48      8.42 o 
   0  16   2        2.20       11.83      6.02 o 
   1  16   2        1.82       17.75      8.28 o 
  -6   1   3      448.67      397.68     24.47 o 
  -5   1   3        0.01       10.41      5.15 o 
  -4   1   3       49.53       36.98      7.54 o 
  -3   1   3        7.87      449.87     95.01 o 
  -2   1   3       49.61      274.52     68.49 o 
  -1   1   3     8049.69     8020.34    106.25 o 
   0   1   3      608.28      643.79      7.52 o 
   1   1   3      257.47      224.68     27.26 o 
   2   1   3       33.33       42.86     12.71 o 
   3   1   3     1121.58     1091.10     30.61 o 
   4   1   3        0.08       13.99      7.44 o 
   5   1   3       30.57       82.68     32.70 o 
   6   1   3      370.40      329.04     39.28 o 
   7   1   3       48.63       47.09     42.35 o 
  -6   2   3      416.02      415.62     42.44 o 
  -5   2   3      110.89       98.70     23.08 o 
  -4   2   3       34.27       28.04      8.38 o 
  -3   2   3     2892.45     3105.84     35.66 o 
  -2   2   3      307.09      324.45     14.00 o 
  -1   2   3      398.96      435.47     12.05 o 
   0   2   3     2531.79     2528.77     24.15 o 
   1   2   3       14.75       15.90      8.68 o 
   2   2   3      939.64      879.03     34.21 o 
   3   2   3      855.83      901.50     32.42 o 
   4   2   3      314.59      343.36     21.39 o 
   5   2   3       54.31      106.93     26.80 o 
   6   2   3        3.04       24.43      8.69 o 
   7   2   3       15.56       29.79     20.57 o 
  -7   3   3       67.68       71.49     37.38 o 
  -6   3   3      448.21      475.56     34.27 o 
  -5   3   3        2.48       39.90     36.20 o 
  -4   3   3      323.01      275.96     13.79 o 
  -3   3   3       70.58       98.52     13.27 o 
  -2   3   3     1342.47     1384.86     16.21 o 
  -1   3   3     3916.08     3814.31     44.75 o 
   0   3   3    28508.64    32205.87    184.19 o 
   1   3   3      762.05      794.26     15.13 o 
   2   3   3     5712.09     5236.82     52.86 o 
   3   3   3      778.28      874.20     26.10 o 
   4   3   3     1967.79     2003.65     50.78 o 
   5   3   3        0.20       45.21     26.87 o 
   6   3   3      559.13      565.01     30.47 o 
  -6   4   3       33.37       43.69     19.78 o 
  -5   4   3        7.91       28.83     15.38 o 
  -4   4   3       80.47       89.14     23.59 o 
  -3   4   3     2100.04     2175.02     31.54 o 
  -2   4   3       57.31      234.55     43.14 o 
  -1   4   3    23209.71    23487.73    204.03 o 
   0   4   3      682.89      703.50     14.29 o 
   1   4   3      174.10      158.68     25.50 o 
   2   4   3     1441.86     1328.66     28.36 o 
   3   4   3      342.57      353.91     18.23 o 
   4   4   3        3.12        5.83      5.33 o 
   5   4   3     1370.24     1284.16     40.96 o 
   6   4   3        0.04       15.26     19.91 o 
  -6   5   3       66.37       73.76     35.78 o 
  -5   5   3       13.33       72.40     30.76 o 
  -4   5   3      141.52      130.25      9.81 o 
  -3   5   3      145.83      143.37      6.61 o 
  -2   5   3     1417.81     1610.41     45.86 o 
  -1   5   3      759.91      809.54     14.99 o 
   0   5   3     3852.45     3752.63     26.00 o 
   1   5   3      666.79      678.77     25.80 o 
   2   5   3     2191.16     2058.31     27.65 o 
   3   5   3       99.46      303.39     27.25 o 
   4   5   3      127.43      122.18     18.94 o 
   5   5   3      327.94      351.68     24.26 o 
   6   5   3        0.71        4.51     10.04 o 
  -6   6   3      108.01      139.99     30.25 o 
  -5   6   3       24.11       17.92     13.07 o 
  -4   6   3        0.40       13.51      6.13 o 
  -3   6   3     1918.93     1911.34     32.06 o 
  -2   6   3      166.32      252.62     12.36 o 
  -1   6   3     4017.67     3858.16     47.21 o 
   0   6   3     2688.34     2907.99     35.32 o 
   1   6   3      755.52      872.51     34.80 o 
   2   6   3      454.47      682.86     61.18 o 
   3   6   3      445.98      411.71     14.75 o 
   4   6   3      250.21      202.44     16.26 o 
   5   6   3      140.02      163.28     38.62 o 
   6   6   3      129.02      128.94     32.16 o 
  -6   7   3       25.88       13.24     12.04 o 
  -5   7   3       32.29       36.72     15.02 o 
  -4   7   3      442.60      446.76     35.14 o 
  -3   7   3        5.53       24.58      8.72 o 
  -2   7   3      584.29      623.39     20.37 o 
  -1   7   3      287.79      398.68     61.31 o 
   0   7   3      115.91      102.06     19.76 o 
   1   7   3      866.54      816.47     22.58 o 
   2   7   3     1777.22     1716.41     30.75 o 
   3   7   3      451.33      433.12     18.03 o 
   4   7   3     1126.93     1029.50     39.42 o 
   5   7   3      147.33      208.85     48.71 o 
   6   7   3       40.26       44.86     15.13 o 
  -6   8   3        1.58       12.84     14.62 o 
  -5   8   3      252.60      289.65     76.92 o 
  -4   8   3       72.51      113.11     36.64 o 
  -3   8   3        2.91       22.65      6.40 o 
  -2   8   3     2105.92     1956.87     56.16 o 
  -1   8   3     1398.93     1489.96     27.51 o 
   0   8   3     1636.48     1799.75     31.35 o 
   1   8   3      454.98      444.65     37.83 o 
   2   8   3       61.23      173.96     22.98 o 
   3   8   3        1.98       71.14     20.73 o 
   4   8   3       87.41       66.19     17.83 o 
   5   8   3      169.98      132.11     46.22 o 
   6   8   3       36.19       44.90     14.54 o 
  -6   9   3      108.54       89.66     48.65 o 
  -5   9   3      217.15      210.26     80.09 o 
  -3   9   3       11.31       19.57      5.12 o 
  -2   9   3        9.36       10.38      5.03 o 
  -1   9   3        0.12        5.67      5.17 o 
   0   9   3       99.61      111.71     20.85 o 
   1   9   3       19.56       34.61      7.89 o 
   2   9   3       46.10       59.37     12.19 o 
   3   9   3      194.60      322.46     27.88 o 
   4   9   3       29.43       41.08     10.44 o 
   5   9   3       25.21       26.92     13.61 o 
  -5  10   3        5.04       16.07     14.69 o 
  -4  10   3        7.22        8.99     11.33 o 
  -3  10   3      270.81      257.11     21.38 o 
  -2  10   3      260.25      316.55     20.51 o 
  -1  10   3      942.66     1001.50     31.84 o 
   0  10   3       32.85       42.64     10.43 o 
   1  10   3      299.21      351.73     20.71 o 
   2  10   3      183.78      192.62     29.39 o 
   3  10   3       10.89      123.42     19.99 o 
   4  10   3       32.97       45.98     15.20 o 
   5  10   3      314.14      357.04     47.74 o 
  -5  11   3        2.79        2.98     13.19 o 
  -4  11   3       82.14       96.26     39.02 o 
  -3  11   3       79.60      118.22     39.60 o 
  -2  11   3        1.69        7.30      4.42 o 
  -1  11   3      257.87      238.30     16.12 o 
   0  11   3      233.71      244.48     14.47 o 
   1  11   3        0.62       11.37      7.05 o 
   2  11   3      196.40      261.44     19.10 o 
   3  11   3     1174.82     1183.01     35.57 o 
   4  11   3      299.56      257.43     84.09 o 
   5  11   3       40.52       26.06     20.01 o 
  -4  12   3       50.01       67.57     62.10 o 
  -3  12   3      168.48      184.00     52.08 o 
  -2  12   3      411.60      378.62     27.08 o 
  -1  12   3        1.70       17.99      6.57 o 
   0  12   3      246.96      236.52     21.77 o 
   1  12   3      340.56      330.17     24.02 o 
   2  12   3      369.25      287.55     23.13 o 
   3  12   3       24.31       37.23     13.39 o 
   4  12   3       14.61       10.96     13.71 o 
  -4  13   3       13.23       17.53     14.35 o 
  -3  13   3       43.77       62.00     21.24 o 
  -2  13   3     4594.58     4729.60    142.36 o 
  -1  13   3       58.07       82.71     22.23 o 
   0  13   3       56.32       50.22     16.29 o 
   1  13   3      499.93      471.44     25.38 o 
   2  13   3      594.83      599.34     28.42 o 
   3  13   3      230.17      201.25     47.71 o 
   4  13   3      629.98      665.20     42.11 o 
  -3  14   3       14.51       27.09     18.03 o 
  -2  14   3       39.07       28.31     19.55 o 
  -1  14   3      566.95      634.13     28.10 o 
   0  14   3      100.14       77.53     23.88 o 
   1  14   3      680.03      740.01     33.65 o 
   2  14   3      215.09      230.86     18.73 o 
   3  14   3      173.45      197.98     61.06 o 
  -3  15   3        0.19       26.88     19.36 o 
  -2  15   3       53.78       49.57     18.68 o 
  -1  15   3       78.27       82.40     31.74 o 
   0  15   3        1.22       16.56     10.29 o 
   1  15   3       24.48       21.18      8.67 o 
   2  15   3        5.13        8.85      9.70 o 
  -1  16   3       65.81       59.06     18.55 o 
   0  16   3       34.84       25.34      9.71 o 
   1  16   3      123.64       83.52     26.75 o 
  -6   0   4        1.81      125.51     89.44 o 
  -5   0   4      268.33      298.49     18.45 o 
  -4   0   4      635.66      594.99     25.53 o 
  -3   0   4      198.44      209.67     13.33 o 
  -2   0   4     5443.98     5046.23     34.77 o 
  -1   0   4    11797.78    11877.29    136.80 o 
   0   0   4     5031.19     5177.49    129.86 o 
   1   0   4     7353.54     7031.66     63.41 o 
   2   0   4        1.87       11.59      8.32 o 
   3   0   4     1391.89     1376.67     44.49 o 
   4   0   4     1024.92     1121.37     55.66 o 
   5   0   4       60.66       50.84     20.65 o 
   6   0   4      477.24      372.13    165.75 o 
   7   0   4        1.18       16.57     14.61 o 
  -6   1   4       76.19       66.07     26.30 o 
  -5   1   4      821.28      867.39     23.09 o 
  -4   1   4      130.36      140.34     23.92 o 
  -3   1   4      527.33      548.00     26.52 o 
  -2   1   4      159.64      131.18      6.46 o 
  -1   1   4     4746.09     3961.64     39.66 o 
   0   1   4      221.53      232.55      9.19 o 
   1   1   4      617.23      590.38     50.27 o 
   2   1   4     6493.02     6164.21    103.54 o 
   3   1   4      412.04      385.23     20.00 o 
   4   1   4      738.33      740.56     30.12 o 
   5   1   4      351.38      331.57     21.26 o 
   6   1   4      393.51      373.40     65.86 o 
   7   1   4        1.83       -1.14     20.24 o 
  -6   2   4      613.72      553.56     32.99 o 
  -5   2   4      897.39      913.52     24.38 o 
  -4   2   4     1640.40     1633.86     31.21 o 
  -3   2   4      280.80      313.86     17.96 o 
  -2   2   4     2740.08     2368.06     25.98 o 
  -1   2   4     1762.59     2214.24    231.56 o 
   0   2   4     2421.26     2050.60    114.81 o 
   1   2   4     9686.98     9131.59     72.61 o 
   2   2   4      616.79      581.82     18.95 o 
   3   2   4     1354.36     1300.19     36.27 o 
   4   2   4      176.65      194.17     51.30 o 
   5   2   4     1546.10     1509.27     46.72 o 
   6   2   4       22.80       20.64     18.31 o 
   7   2   4       63.68       69.12     61.86 o 
  -6   3   4      312.83      307.97     23.98 o 
  -5   3   4       74.91       61.79     17.04 o 
  -4   3   4       54.15       47.61     14.80 o 
  -3   3   4      310.44      412.93     23.76 o 
  -2   3   4      131.61      573.56     79.79 o 
  -1   3   4     2346.47     2688.44    163.60 o 
   0   3   4     2777.06     2792.65     27.93 o 
   1   3   4     7126.73     7019.06     53.90 o 
   2   3   4       71.78       56.71     13.78 o 
   3   3   4       27.71      118.40     31.70 o 
   4   3   4      164.58      181.24     36.98 o 
   5   3   4      541.51      541.88     32.83 o 
   6   3   4      659.36      640.91     28.30 o 
  -6   4   4      149.54      146.35     53.65 o 
  -5   4   4        0.12       45.85     18.13 o 
  -4   4   4        2.99        5.56      3.21 o 
  -3   4   4      676.23      709.99     20.17 o 
  -2   4   4      316.28      406.39     18.19 o 
  -1   4   4     1637.58     1461.05     19.28 o 
   0   4   4        5.58       14.06      3.52 o 
   1   4   4        8.73       19.68      6.67 o 
   2   4   4     4653.39     4684.30    145.48 o 
   3   4   4        7.13      160.08     40.24 o 
   4   4   4        0.01        3.79      6.65 o 
   5   4   4      491.31      436.81     27.95 o 
   6   4   4      269.62      228.02     57.61 o 
  -6   5   4       72.12       80.46     39.88 o 
  -5   5   4      402.15      383.04     24.38 o 
  -4   5   4        9.07        8.30      2.81 o 
  -3   5   4     1554.07     1588.11     38.29 o 
  -2   5   4     1025.62     1181.38     30.78 o 
  -1   5   4      595.53      586.51     21.26 o 
   0   5   4      858.07      908.17     15.97 o 
   1   5   4       39.04       63.58     13.28 o 
   2   5   4      140.84      172.08     10.74 o 
   3   5   4       44.75       50.73      5.74 o 
   4   5   4        0.69        9.62      5.30 o 
   5   5   4        2.45       10.08      4.90 o 
   6   5   4      139.26      149.35     62.49 o 
  -6   6   4        2.63       14.47     13.72 o 
  -5   6   4      101.65      120.52     42.79 o 
  -4   6   4       26.99       39.23     10.01 o 
  -3   6   4       86.98      129.98     10.62 o 
  -2   6   4     3694.33     3456.75     45.47 o 
  -1   6   4       45.86       83.96      7.70 o 
   0   6   4      477.46      424.40     16.03 o 
   1   6   4        7.31        9.18      4.57 o 
   2   6   4      540.06      897.76    101.48 o 
   3   6   4        6.53        3.03      2.41 o 
   4   6   4      235.66      213.59     15.78 o 
   5   6   4      180.62      169.00     15.33 o 
   6   6   4      355.34      317.86     47.78 o 
  -6   7   4      300.39      276.43     26.79 o 
  -5   7   4     1181.10     1176.19     74.85 o 
  -4   7   4      157.50      148.28     16.00 o 
  -3   7   4      239.99      256.54     14.08 o 
  -2   7   4      380.99      533.42     21.42 o 
  -1   7   4      736.62      881.12     21.20 o 
   0   7   4       48.22       61.60     11.47 o 
   1   7   4      987.10     1050.85     29.23 o 
   2   7   4        7.84        7.87      5.20 o 
   3   7   4      476.21      471.61     14.80 o 
   4   7   4      968.78      911.76     28.33 o 
   5   7   4      282.17      271.56     24.72 o 
   6   7   4       19.26       11.88     10.29 o 
  -6   8   4      126.55      102.98     64.84 o 
  -5   8   4        0.03       44.46     21.05 o 
  -4   8   4      107.84      140.37     56.72 o 
  -3   8   4     1273.29     1188.93     37.86 o 
  -2   8   4     1632.50     1504.64     28.46 o 
  -1   8   4      563.86      608.84     22.53 o 
   0   8   4      230.17      217.15     12.44 o 
   1   8   4     1363.18     1297.26     27.42 o 
   2   8   4        7.08       25.35      7.21 o 
   3   8   4      946.49      963.83     33.39 o 
   4   8   4        7.61       15.37      6.49 o 
   5   8   4      433.65      444.99     49.50 o 
   6   8   4        2.57       23.48     14.95 o 
  -5   9   4      158.52      161.26     67.85 o 
  -4   9   4       10.77       17.41     16.19 o 
  -3   9   4     1784.13     1709.29     47.39 o 
  -2   9   4      435.83      423.51     13.91 o 
  -1   9   4       36.49       43.60      9.78 o 
   0   9   4     3446.92     3801.04     66.57 o 
   1   9   4       62.33       75.79     13.93 o 
   2   9   4      275.87      257.79     16.24 o 
   3   9   4        7.61       34.88     10.42 o 
   4   9   4      158.98      136.06     15.14 o 
   5   9   4        5.87       15.61      8.73 o 
  -5  10   4        4.68       16.75     18.32 o 
  -4  10   4       25.10       14.66     13.35 o 
  -3  10   4     1543.97     1569.55     46.09 o 
  -2  10   4      306.93      287.99     14.83 o 
  -1  10   4      378.20      368.17     15.12 o 
   0  10   4      945.06      958.38     32.89 o 
   1  10   4       58.54       88.86     18.15 o 
   2  10   4      154.86      207.28     36.10 o 
   3  10   4     1734.90     1712.13     41.46 o 
   4  10   4      114.20      107.61     27.45 o 
   5  10   4       10.73       20.96     18.53 o 
  -5  11   4      159.32      233.68     37.38 o 
  -4  11   4      140.70      135.55     29.56 o 
  -3  11   4      829.84      956.81     44.15 o 
  -2  11   4      976.11     1002.53     29.91 o 
  -1  11   4       65.00       91.34     25.83 o 
   0  11   4       39.00       46.72     11.52 o 
   1  11   4      656.28      659.19     25.32 o 
   2  11   4       91.30       85.63     19.67 o 
   3  11   4       21.24       40.71     11.17 o 
   4  11   4      552.85      611.17     32.96 o 
   5  11   4        0.12       36.81     15.61 o 
  -4  12   4        4.13       19.49     19.33 o 
  -3  12   4       53.83       76.43     22.55 o 
  -2  12   4      353.81      345.12     22.71 o 
  -1  12   4       13.63      151.41     46.67 o 
   0  12   4       14.34       21.28      8.76 o 
   1  12   4     2194.67     2138.28     48.29 o 
   2  12   4      344.21      324.78     18.11 o 
   3  12   4        6.41       10.93      6.24 o 
   4  12   4        0.50        5.18     11.64 o 
  -4  13   4      102.52      105.98     40.34 o 
  -3  13   4        2.18       33.55     17.36 o 
  -2  13   4      757.52      825.06     56.65 o 
  -1  13   4        1.34       12.78      7.94 o 
   0  13   4       69.97       56.50     14.07 o 
   1  13   4       28.82       26.96      8.65 o 
   2  13   4       14.44       17.71      8.60 o 
   3  13   4       67.68       64.75     20.56 o 
   4  13   4       13.07       18.47     17.03 o 
  -3  14   4      486.35      423.97     41.52 o 
  -2  14   4        0.46        2.80     16.90 o 
  -1  14   4      823.74      785.83     33.76 o 
   0  14   4      438.22      426.27     22.38 o 
   1  14   4        7.01       32.09     11.17 o 
   2  14   4        0.01       15.39      8.19 o 
   3  14   4        0.25       18.73     14.45 o 
  -2  15   4      134.69      112.39     42.64 o 
  -1  15   4        5.66       18.05      8.31 o 
   0  15   4      379.50      410.58     21.59 o 
   1  15   4        1.64        8.79      7.31 o 
   2  15   4       55.02       33.65     14.71 o 
  -1  16   4        0.01       -3.20     16.89 o 
   0  16   4      159.92      130.41     45.75 o 
   1  16   4       31.96       42.42     15.47 o 
  -6   1   5       45.58       42.04     15.47 o 
  -5   1   5       84.68       79.27     15.70 o 
  -4   1   5      615.43      566.52     16.40 o 
  -3   1   5      169.29      231.21     12.25 o 
  -2   1   5      702.99     1157.00     94.40 o 
  -1   1   5     6251.12     5691.63    128.59 o 
   0   1   5     1698.49     1759.74     21.16 o 
   1   1   5     3027.62     2934.81     81.14 o 
   2   1   5     1896.73     2051.80     65.35 o 
   3   1   5      822.85      800.14     25.39 o 
   4   1   5       57.75       71.38     17.01 o 
   5   1   5      772.28      804.84     38.45 o 
   6   1   5       19.32       16.64     14.98 o 
   7   1   5       11.37       14.45     10.04 o 
  -6   2   5       18.81       12.20     12.38 o 
  -5   2   5      855.78      893.12     25.06 o 
  -4   2   5     1149.08     1168.00     25.41 o 
  -3   2   5      546.51      629.92     16.68 o 
  -2   2   5        9.41       22.05     20.33 o 
  -1   2   5      923.92     1128.65    223.19 o 
   0   2   5     4505.93     4614.84     43.52 o 
   1   2   5     7437.26     6724.71     86.05 o 
   2   2   5      111.98      165.70     30.80 o 
   3   2   5      371.50      410.27     22.97 o 
   4   2   5      598.33      638.61     29.14 o 
   5   2   5      524.96      494.87     25.82 o 
   6   2   5        2.05        9.56     13.10 o 
   7   2   5        2.75       11.34     19.10 o 
  -6   3   5      280.05      264.62     31.62 o 
  -5   3   5     1785.37     1700.20     44.80 o 
  -4   3   5      167.71      140.42     17.31 o 
  -3   3   5     1570.16     1591.97     25.42 o 
  -2   3   5      289.46      288.18     10.16 o 
  -1   3   5    14076.54    14529.75    174.93 o 
   0   3   5    10491.76    10878.68    190.88 o 
   1   3   5    10091.66    10774.44    206.76 o 
   2   3   5       39.80       74.52     14.38 o 
   3   3   5        0.06       11.30      7.80 o 
   4   3   5      421.65      432.11     31.45 o 
   5   3   5     1226.29     1222.33     43.88 o 
   6   3   5        3.87       18.35      8.30 o 
  -6   4   5      327.73      385.65     53.82 o 
  -5   4   5        8.14      134.47     24.16 o 
  -4   4   5      359.52      338.65     12.57 o 
  -3   4   5     2142.35     2193.28     28.76 o 
  -2   4   5     1098.26     1436.34     80.66 o 
  -1   4   5       15.95       27.28      5.73 o 
   0   4   5     4351.06     4450.95     33.82 o 
   1   4   5      193.06      143.61      9.35 o 
   2   4   5       88.75      106.16     18.54 o 
   3   4   5      730.35      739.15     26.60 o 
   4   4   5      160.74      172.99     27.78 o 
   5   4   5       68.97       88.21     25.73 o 
   6   4   5       44.80       63.07     20.98 o 
  -6   5   5       15.78       11.23     15.46 o 
  -5   5   5      448.06      473.01     34.18 o 
  -4   5   5        1.80        4.43      4.71 o 
  -3   5   5      215.83      138.98      7.18 o 
  -2   5   5       49.91       88.09     11.91 o 
  -1   5   5     3365.05     3111.37     32.56 o 
   0   5   5      467.13      464.76     17.32 o 
   1   5   5       75.35      194.65     47.41 o 
   2   5   5       37.56       68.37     11.99 o 
   3   5   5      135.72      149.36     25.27 o 
   4   5   5       23.34       14.11      6.79 o 
   5   5   5        1.12        7.95      6.25 o 
   6   5   5       47.30       63.21     22.27 o 
  -6   6   5       33.13       49.68     39.97 o 
  -5   6   5       43.07       52.80     21.46 o 
  -4   6   5      269.64      276.62     28.44 o 
  -3   6   5        5.10       11.62      4.42 o 
  -2   6   5     4505.26     4157.14     53.97 o 
  -1   6   5       75.57      124.18     16.49 o 
   0   6   5      829.82      737.01     18.06 o 
   1   6   5     1243.43     1137.08     25.72 o 
   2   6   5      340.89      329.87     15.09 o 
   3   6   5      319.19      304.89     15.78 o 
   4   6   5        5.45        6.66      4.78 o 
   5   6   5      702.10      652.26     41.17 o 
   6   6   5      366.49      367.50     34.07 o 
  -6   7   5       72.68       91.29     37.35 o 
  -5   7   5      663.34      696.55     45.62 o 
  -4   7   5       35.37       62.12     47.37 o 
  -3   7   5       67.05       97.33      8.24 o 
  -2   7   5       39.38       27.21      5.60 o 
  -1   7   5      194.32      193.20     17.60 o 
   0   7   5     1243.18     1390.85     30.68 o 
   1   7   5      130.44      127.10     19.03 o 
   2   7   5        2.14        7.42      4.27 o 
   3   7   5     1788.83     1658.63     45.61 o 
   4   7   5      397.60      396.47     19.67 o 
   5   7   5       39.16       40.39     13.45 o 
   6   7   5       57.86       41.13     24.08 o 
  -6   8   5       63.42       59.10     18.89 o 
  -5   8   5      130.07      123.76     46.69 o 
  -4   8   5      182.11      180.43     53.39 o 
  -3   8   5        3.22       69.42     24.17 o 
  -2   8   5      260.41      252.05     14.46 o 
  -1   8   5       82.19       84.20     17.99 o 
   0   8   5     1102.09     1141.76     24.69 o 
   1   8   5       48.72       55.98     13.39 o 
   2   8   5       48.96       69.60     13.06 o 
   3   8   5      268.94      249.16     14.95 o 
   4   8   5      733.30      656.42     30.37 o 
   5   8   5      144.90      143.22     42.21 o 
   6   8   5      415.79      450.25     44.26 o 
  -5   9   5       25.34       36.14     18.91 o 
  -4   9   5       19.04       13.80     13.88 o 
  -3   9   5      345.05      353.94     22.56 o 
  -2   9   5       80.61       84.08     13.61 o 
  -1   9   5      178.57      172.70     16.75 o 
   0   9   5       26.66       37.48      9.63 o 
   1   9   5      280.58      270.15     12.99 o 
   2   9   5       15.99       18.43      7.61 o 
   3   9   5     1287.46     1216.33     37.77 o 
   4   9   5      127.87      122.46     20.13 o 
   5   9   5       91.91      168.73     60.85 o 
  -5  10   5        0.00       31.19     18.04 o 
  -4  10   5      221.93      203.04     74.98 o 
  -3  10   5      467.33      568.24     35.79 o 
  -2  10   5      664.03      678.30     24.69 o 
  -1  10   5      212.37      201.77     12.53 o 
   0  10   5      534.87      568.95     18.64 o 
   1  10   5       21.52       12.29      6.54 o 
   2  10   5     1232.38     1246.80     43.02 o 
   3  10   5      230.73      260.47     35.67 o 
   4  10   5      250.77      199.77     43.48 o 
   5  10   5       46.77       38.82     13.22 o 
  -5  11   5       63.37       65.17     41.50 o 
  -4  11   5       36.43       38.19     32.97 o 
  -3  11   5       36.32       39.74     11.73 o 
  -2  11   5      582.32      594.59     26.95 o 
  -1  11   5       54.57       50.28     13.12 o 
   0  11   5      187.52      206.73     15.44 o 
   1  11   5       39.03       46.66     11.34 o 
   2  11   5       37.56       55.24     12.11 o 
   3  11   5        7.66       16.47      7.80 o 
   4  11   5       17.47       11.60      7.91 o 
   5  11   5       75.71       72.65     39.18 o 
  -4  12   5        0.16        1.01     13.06 o 
  -3  12   5        0.11       11.53     17.44 o 
  -2  12   5      310.61      413.66     61.39 o 
  -1  12   5       23.03       57.70     29.17 o 
   0  12   5        0.51        4.96      6.23 o 
   1  12   5      653.92      680.95     28.73 o 
   2  12   5      118.10      115.89     26.18 o 
   3  12   5      260.19      264.58     18.44 o 
   4  12   5       54.62       74.67     29.02 o 
  -4  13   5       14.67       24.53     13.41 o 
  -3  13   5      931.09      914.73     44.00 o 
  -2  13   5      183.87      212.19     78.06 o 
  -1  13   5      194.38      313.02     20.27 o 
   0  13   5      217.53      201.51     23.94 o 
   1  13   5     1872.75     1828.34     62.54 o 
   2  13   5        3.96        7.82      6.50 o 
   3  13   5       56.03       63.44     28.55 o 
   4  13   5       56.54       79.51     29.66 o 
  -3  14   5      153.61      141.53     52.16 o 
  -2  14   5      206.12      194.66     52.85 o 
  -1  14   5      588.76      555.59     33.10 o 
   0  14   5      488.12      497.60     25.86 o 
   1  14   5      342.92      359.95     21.60 o 
   2  14   5      111.45       99.75     33.25 o 
   3  14   5        0.04       10.08      9.50 o 
  -2  15   5        0.87       16.17     17.81 o 
  -1  15   5       24.66       14.60     10.83 o 
   0  15   5       60.10       63.00     20.46 o 
   1  15   5       76.08       76.35     20.83 o 
   2  15   5        3.39        8.15      8.87 o 
  -1  16   5       20.97       14.59     12.49 o 
   0  16   5       45.20       37.02     17.07 o 
   1  16   5        0.01       19.34      9.72 o 
  -6   0   6       89.58      111.48     49.21 o 
  -5   0   6       34.67       37.58     12.75 o 
  -4   0   6     2338.74     2216.75     48.47 o 
  -3   0   6      601.92      535.63     20.98 o 
  -2   0   6     1531.80     1422.71     23.17 o 
  -1   0   6     6448.49     6729.95    220.19 o 
   0   0   6       12.27        4.03      3.67 o 
   1   0   6      110.62      163.71     19.75 o 
   2   0   6     3869.73     3990.30     65.20 o 
   3   0   6     1530.87     1511.46     69.29 o 
   4   0   6      663.74      656.45     96.22 o 
   5   0   6     1926.04     2051.29    103.32 o 
   6   0   6        0.58       -1.31     17.63 o 
   7   0   6       18.60       13.71     20.32 o 
  -6   1   6       13.44       34.86     21.38 o 
  -5   1   6       18.98       29.17      8.27 o 
  -4   1   6      372.19      310.77      9.88 o 
  -3   1   6       56.37      124.56     13.38 o 
  -2   1   6     8309.05     8026.76     41.88 o 
  -1   1   6    19821.78    19979.71    121.26 o 
   0   1   6    15941.33    18053.87    174.97 o 
   1   1   6     5289.68     6001.03    411.17 o 
   2   1   6     1247.31     1244.28     38.09 o 
   3   1   6     1409.57     1470.56     41.28 o 
   4   1   6       54.60       57.47     14.76 o 
   5   1   6     2051.83     2021.81     83.39 o 
   6   1   6       25.24        8.30     15.78 o 
   7   1   6        0.75        8.53      8.36 o 
  -6   2   6      270.24      265.10     22.65 o 
  -5   2   6      412.02      542.99     32.70 o 
  -4   2   6        5.91       13.48      9.52 o 
  -3   2   6        0.02       30.06     10.22 o 
  -2   2   6     1942.70     1717.93     23.21 o 
  -1   2   6     5827.62     6377.67    168.48 o 
   0   2   6     3536.33     3250.73     33.58 o 
   1   2   6    13957.08    13565.23    148.61 o 
   2   2   6     2092.16     1932.40     36.10 o 
   3   2   6      619.07      662.57     31.85 o 
   4   2   6       99.82      106.62     26.57 o 
   5   2   6       98.68       96.22     26.66 o 
   6   2   6      127.21       99.50     49.25 o 
  -6   3   6        0.46       33.54     18.20 o 
  -5   3   6        4.45       51.23     14.21 o 
  -4   3   6        2.82        5.49      3.60 o 
  -3   3   6      190.12      176.13     10.04 o 
  -2   3   6       90.88      102.17      6.27 o 
  -1   3   6     2292.80     3175.38    256.18 o 
   0   3   6       82.41       95.69      8.07 o 
   1   3   6    15003.99    14489.61    155.35 o 
   2   3   6        2.52       53.89     18.60 o 
   3   3   6      326.19      328.97     19.80 o 
   4   3   6      322.76      336.85     21.18 o 
   5   3   6       75.57       64.27     22.99 o 
   6   3   6        0.07        5.65      8.09 o 
  -6   4   6        0.35       10.96     10.41 o 
  -5   4   6       42.66       83.10     19.14 o 
  -4   4   6      212.76      232.84      9.82 o 
  -3   4   6      489.61      561.39     16.58 o 
  -2   4   6      118.67      115.53      6.73 o 
  -1   4   6      189.73      203.84     12.51 o 
   0   4   6      986.84      897.31     14.02 o 
   1   4   6      536.20      568.32     19.10 o 
   2   4   6       50.82      129.80     27.62 o 
   3   4   6        8.49        7.56      3.88 o 
   4   4   6       54.07       51.90     13.15 o 
   5   4   6      109.76       73.19     27.62 o 
   6   4   6        4.04       17.12      6.60 o 
  -6   5   6       22.86       15.14     12.69 o 
  -5   5   6       24.20       24.21     16.33 o 
  -4   5   6      415.31      410.31     22.35 o 
  -3   5   6      445.87      433.26     12.10 o 
  -2   5   6      560.79      494.83     16.46 o 
  -1   5   6      123.59      108.64      9.59 o 
   0   5   6        0.10        4.03      4.69 o 
   1   5   6       23.68       24.72      6.32 o 
   2   5   6     1114.54     1254.57     27.99 o 
   3   5   6        1.08        3.64      3.74 o 
   4   5   6       16.91       17.08      5.80 o 
   5   5   6      206.20      202.45     18.26 o 
   6   5   6       89.51       76.06     23.79 o 
  -6   6   6       21.97       50.19     21.40 o 
  -5   6   6      316.75      406.27     81.29 o 
  -4   6   6      146.78      122.02     35.25 o 
  -3   6   6       17.40       38.01      8.82 o 
  -2   6   6        7.79       11.83     17.59 o 
  -1   6   6      213.02      332.05    105.87 o 
   0   6   6     3149.07     3216.86     39.63 o 
   1   6   6     4338.90     4441.91     53.54 o 
   2   6   6       35.04       54.44     11.95 o 
   3   6   6      240.00      251.37     13.78 o 
   4   6   6      635.84      618.62     37.03 o 
   5   6   6        1.48       13.76      7.30 o 
   6   6   6      111.50       68.83     26.79 o 
  -6   7   6        4.03       24.60     16.77 o 
  -5   7   6      185.13      165.09     67.04 o 
  -4   7   6        0.59        2.12      9.63 o 
  -3   7   6       47.28      210.50     41.27 o 
  -2   7   6       76.55      104.32     10.66 o 
  -1   7   6     2733.96     2676.36     45.85 o 
   0   7   6     1874.18     2208.14     32.16 o 
   1   7   6      514.64      607.16     28.47 o 
   2   7   6      312.99      322.45     14.85 o 
   3   7   6      934.02      831.10     37.32 o 
   4   7   6       21.09       22.58      8.07 o 
   5   7   6       84.56       93.59     22.45 o 
   6   7   6      100.22      110.76     40.92 o 
  -6   8   6      120.29      167.77     64.17 o 
  -5   8   6      319.24      331.96     40.28 o 
  -4   8   6       19.93       43.09     28.81 o 
  -3   8   6       57.13       96.69     20.92 o 
  -2   8   6      501.95      444.32     14.98 o 
  -1   8   6      347.87      359.95     16.68 o 
   0   8   6        5.48       10.84      7.57 o 
   1   8   6        4.25       12.24      8.04 o 
   2   8   6      339.60      338.72     16.97 o 
   3   8   6      297.70      352.12     17.96 o 
   4   8   6      623.35      566.33     22.54 o 
   5   8   6       68.90       64.87     17.89 o 
   6   8   6       17.14       35.30     14.45 o 
  -5   9   6      105.08      102.54     43.55 o 
  -4   9   6        9.05        8.16     17.79 o 
  -3   9   6      696.17      837.97     31.81 o 
  -2   9   6      125.96      117.69     16.47 o 
  -1   9   6      990.65      971.53     33.67 o 
   0   9   6        0.30        3.72      6.67 o 
   1   9   6      831.21      815.05     27.86 o 
   2   9   6     1555.08     1467.60     42.56 o 
   3   9   6     1940.99     1817.15     44.03 o 
   4   9   6      223.24      187.63     33.49 o 
   5   9   6      459.37      478.54     33.00 o 
  -5  10   6       14.01       53.97     31.42 o 
  -4  10   6       55.31       68.95     19.63 o 
  -3  10   6     1067.94     1001.07     33.28 o 
  -2  10   6      510.97      526.85     27.08 o 
  -1  10   6        0.39        6.07      4.78 o 
   0  10   6     1011.13     1072.85     33.68 o 
   1  10   6      157.22      165.11     21.74 o 
   2  10   6      265.32      250.95     34.21 o 
   3  10   6      255.41      256.58     18.57 o 
   4  10   6        0.35        6.78      5.93 o 
   5  10   6        1.52       16.41     10.51 o 
  -5  11   6      210.50      260.61     36.88 o 
  -4  11   6        3.98        7.18     15.59 o 
  -3  11   6       18.29       18.90      9.55 o 
  -2  11   6      150.35      174.72     19.32 o 
  -1  11   6      271.55      381.42     17.70 o 
   0  11   6       79.74       89.86     20.47 o 
   1  11   6     1686.13     1606.14     40.10 o 
   2  11   6      193.73      227.58     23.88 o 
   3  11   6      110.93      122.16     15.93 o 
   4  11   6       16.92       18.53     10.43 o 
   5  11   6      153.21      125.67     50.92 o 
  -4  12   6        0.18       22.15     20.84 o 
  -3  12   6       59.20       53.80     17.79 o 
  -2  12   6       67.57       81.52     24.93 o 
  -1  12   6       65.58       61.74     14.42 o 
   0  12   6       62.31       90.26     13.65 o 
   1  12   6      133.72      114.37     23.30 o 
   2  12   6       98.81       99.79     25.80 o 
   3  12   6       39.85      130.83     24.67 o 
   4  12   6      192.17      187.64     62.96 o 
  -4  13   6       10.65       26.82     20.02 o 
  -3  13   6      202.15      206.75     76.62 o 
  -2  13   6        3.48        9.70     16.49 o 
  -1  13   6      107.69       82.91     21.85 o 
   0  13   6      171.67      166.35     30.41 o 
   1  13   6      152.44      176.78     33.12 o 
   2  13   6      305.57      314.51     23.18 o 
   3  13   6       36.87       50.31     14.62 o 
   4  13   6       21.67       40.84     24.82 o 
  -3  14   6       60.17       41.11     33.83 o 
  -2  14   6      206.85      206.90     91.48 o 
  -1  14   6       16.06       26.80      8.78 o 
   0  14   6       28.12       31.37      9.26 o 
   1  14   6       35.53       46.40     14.25 o 
   2  14   6       58.48       67.48     14.67 o 
   3  14   6      244.57      322.64     32.56 o 
  -2  15   6        3.86        6.15     14.88 o 
  -1  15   6        1.02       31.45     17.42 o 
   0  15   6       22.80       22.12      8.13 o 
   1  15   6      558.27      532.80     22.74 o 
   2  15   6       29.95       23.72      9.14 o 
  -1  16   6      335.89      398.09     38.34 o 
   0  16   6        4.90       12.81      6.31 o 
   1  16   6       49.57       55.40     15.76 o 
  -6   1   7      107.77      112.37     36.09 o 
  -5   1   7      238.51      289.70     22.94 o 
  -4   1   7        4.59       16.54      4.59 o 
  -3   1   7       98.15      195.74     19.35 o 
  -2   1   7        9.13      108.66     24.32 o 
  -1   1   7    28554.99    29473.47    222.87 o 
   0   1   7     1244.67     1163.88     15.37 o 
   1   1   7     5496.27     7036.80    958.24 o 
   2   1   7     1305.66     1338.08     28.18 o 
   3   1   7        7.65       11.40     10.06 o 
   4   1   7      232.14      258.06     51.67 o 
   5   1   7      776.51      751.73     39.19 o 
   6   1   7        8.52        6.29     14.12 o 
  -6   2   7       66.35       58.84     23.10 o 
  -5   2   7     1306.71     1253.01     38.44 o 
  -4   2   7       55.66       66.78     15.31 o 
  -3   2   7     1679.97     1499.55     28.01 o 
  -2   2   7      602.21      621.40     39.14 o 
  -1   2   7     1320.08     1408.79     89.45 o 
   0   2   7    16220.50    17498.33    326.54 o 
   1   2   7     5860.96     5170.51     50.73 o 
   2   2   7       32.03       20.97      3.76 o 
   3   2   7      620.36      576.40     27.73 o 
   4   2   7      413.37      368.58     19.58 o 
   5   2   7       66.29       69.45     20.35 o 
   6   2   7        5.43       10.06     10.42 o 
  -6   3   7       64.33       72.40     38.76 o 
  -5   3   7      137.52      211.66     23.46 o 
  -4   3   7      233.61      242.30     15.44 o 
  -3   3   7      986.43      970.28     19.65 o 
  -2   3   7     1343.66     1155.28     27.95 o 
  -1   3   7       90.41      277.43    167.79 o 
   0   3   7     4646.90     4663.71     61.17 o 
   1   3   7     5322.04     5057.48     77.66 o 
   2   3   7     3019.18     3175.88     87.80 o 
   3   3   7      666.76      749.16     33.15 o 
   4   3   7        5.03       14.12      8.49 o 
   5   3   7      228.33      248.37     49.30 o 
   6   3   7       60.83       63.69     26.73 o 
  -6   4   7       65.79       64.93     29.96 o 
  -5   4   7     1045.83     1056.16     30.06 o 
  -4   4   7      237.80      219.60     14.10 o 
  -3   4   7       58.29       38.68      2.73 o 
  -2   4   7     1679.63     1610.90     39.12 o 
  -1   4   7      713.28      791.80    115.71 o 
   0   4   7        5.03       24.20      4.50 o 
   1   4   7     5500.23     5580.50     34.85 o 
   2   4   7      648.21      593.84     23.84 o 
   3   4   7      243.33      243.20     18.66 o 
   4   4   7     1067.83     1020.33     35.13 o 
   5   4   7       18.95       19.47      7.76 o 
   6   4   7       41.10       55.78     22.62 o 
  -6   5   7      451.41      494.00     27.95 o 
  -5   5   7       51.26       44.09     15.22 o 
  -4   5   7      791.98      744.84     28.04 o 
  -3   5   7       39.60       49.48      7.73 o 
  -2   5   7     1744.03     1640.76     44.96 o 
  -1   5   7      420.99      386.88     13.78 o 
   0   5   7     3676.70     3731.82     38.31 o 
   1   5   7      208.87      288.15     16.68 o 
   2   5   7      209.98      191.09     14.67 o 
   3   5   7     3279.99     3087.66     69.84 o 
   4   5   7      104.03      106.19     15.49 o 
   5   5   7      350.85      309.55     19.69 o 
   6   5   7        0.03        6.05      4.53 o 
  -6   6   7      359.62      365.98     29.33 o 
  -5   6   7       69.46      129.04     39.29 o 
  -4   6   7      628.14      631.04     30.06 o 
  -3   6   7       68.86       64.41     12.44 o 
  -2   6   7       21.74       19.09      5.21 o 
  -1   6   7       28.90       44.66     20.68 o 
   0   6   7     2509.95     2666.19     34.44 o 
   1   6   7      985.97      917.25     23.45 o 
   2   6   7      930.11      967.89     22.12 o 
   3   6   7        0.08       12.71      7.01 o 
   4   6   7       47.43       45.50     12.53 o 
   5   6   7       25.85       31.59     12.16 o 
   6   6   7      572.44      636.42     38.43 o 
  -6   7   7       50.39       36.99     16.98 o 
  -5   7   7       18.16       24.13     11.13 o 
  -4   7   7      788.20      790.29     46.52 o 
  -3   7   7        3.74       86.02     17.59 o 
  -2   7   7        3.91       13.65      8.89 o 
  -1   7   7       31.01       19.68      5.06 o 
   0   7   7      392.46      521.76     21.71 o 
   1   7   7       17.58       12.81      4.48 o 
   2   7   7      126.93      208.79     34.66 o 
   3   7   7      733.09      649.07     23.97 o 
   4   7   7        7.08        9.57      8.70 o 
   5   7   7      432.88      391.62     20.78 o 
   6   7   7       26.88       36.34     17.90 o 
  -6   8   7        1.37       33.73     16.05 o 
  -5   8   7        0.04       16.66     13.29 o 
  -4   8   7      248.96      256.95     22.04 o 
  -3   8   7      766.92      793.39     33.15 o 
  -2   8   7      106.63      117.29     12.93 o 
  -1   8   7     1252.41     1326.73     32.95 o 
   0   8   7      170.95      206.11     13.99 o 
   1   8   7      604.63      683.68     28.54 o 
   2   8   7      438.17      393.66     16.80 o 
   3   8   7      160.15      218.05     19.44 o 
   4   8   7      445.45      393.56     17.53 o 
   5   8   7       18.71       20.86      5.98 o 
   6   8   7      142.17      181.79     64.45 o 
  -5   9   7      726.60      748.52     78.18 o 
  -4   9   7       18.25       25.63     10.38 o 
  -3   9   7       56.01      190.44     34.91 o 
  -2   9   7      580.82      607.15     28.86 o 
  -1   9   7       43.84       38.39      9.30 o 
   0   9   7        1.61       12.89      8.31 o 
   1   9   7      184.19      215.57     17.53 o 
   2   9   7      167.75      158.34     27.94 o 
   3   9   7     1102.23     1088.88     30.36 o 
   4   9   7      197.85      152.68     30.75 o 
   5   9   7       31.05       40.75     24.45 o 
  -5  10   7       45.67       51.27     19.08 o 
  -4  10   7       27.93       20.80     14.59 o 
  -3  10   7       98.65      100.66     27.78 o 
  -2  10   7      105.39      125.20     23.18 o 
  -1  10   7       53.61       58.50     12.97 o 
   0  10   7      129.49      145.23     22.73 o 
   1  10   7      245.75      200.21     19.39 o 
   2  10   7      288.62      272.42     21.84 o 
   3  10   7      204.20      346.90     28.14 o 
   4  10   7      149.97      146.36     18.06 o 
   5  10   7       20.19       35.52     15.14 o 
  -5  11   7       11.33       27.62     16.80 o 
  -4  11   7       53.57       52.83     24.43 o 
  -3  11   7       78.31       58.32     16.57 o 
  -2  11   7     1075.10     1091.34     36.76 o 
  -1  11   7      823.47      794.69     27.41 o 
   0  11   7     2373.62     2413.77    120.92 o 
   1  11   7       10.63       23.40     15.54 o 
   2  11   7       20.56       20.96      9.40 o 
   3  11   7      807.22      788.51     32.25 o 
   4  11   7      158.16      164.02     51.12 o 
   5  11   7      164.19      194.64     71.66 o 
  -4  12   7       50.34       76.16     27.91 o 
  -3  12   7     1930.44     1927.07     89.44 o 
  -2  12   7      434.30      392.79     99.28 o 
  -1  12   7     1030.22     1002.82     28.39 o 
   0  12   7      481.88      492.01     20.91 o 
   1  12   7        1.76       27.11     41.42 o 
   2  12   7      356.74      337.66     18.64 o 
   3  12   7       43.02       39.34     12.65 o 
   4  12   7      123.99      103.91     46.57 o 
  -4  13   7       90.33       84.97     46.99 o 
  -3  13   7      669.90      694.74     47.83 o 
  -2  13   7      550.75      532.66     46.08 o 
  -1  13   7       52.49       56.07     20.69 o 
   0  13   7       21.63       26.44      9.77 o 
   1  13   7        7.43       15.27      8.58 o 
   2  13   7      226.35      215.50     51.51 o 
   3  13   7      262.97      278.22     24.52 o 
   4  13   7        5.03        3.51     11.38 o 
  -3  14   7      880.17      932.50     47.60 o 
  -2  14   7       34.49       35.97     16.62 o 
  -1  14   7      393.30      408.05     26.37 o 
   0  14   7      160.94      153.77     22.75 o 
   1  14   7      200.07      174.03     32.98 o 
   2  14   7      152.18      129.55     31.78 o 
   3  14   7       12.96       26.58     11.99 o 
  -2  15   7        1.76       17.41     10.55 o 
  -1  15   7      290.33      304.62     57.00 o 
   0  15   7       56.41       45.50     15.21 o 
   1  15   7        0.98       18.88      7.89 o 
   2  15   7      128.14       95.36     32.01 o 
  -1  16   7       49.25       42.14     24.00 o 
   0  16   7      172.29      110.56     54.42 o 
   1  16   7       21.76       23.63      8.92 o 
  -5   0   8      395.99      540.43     56.63 o 
  -4   0   8     2155.18     1993.20     43.50 o 
  -3   0   8     2044.77     1925.68     36.89 o 
  -2   0   8      643.57      589.13     17.68 o 
  -1   0   8    76153.69    77820.53   1289.72 o 
   0   0   8     9424.02    11053.94    200.62 o 
   1   0   8     1384.85     1848.65    640.29 o 
   2   0   8      331.03      338.67     32.81 o 
   3   0   8     7589.12     7436.51    207.04 o 
   4   0   8       36.56       11.34     26.03 o 
   5   0   8     1400.77     1383.33     78.43 o 
   6   0   8       41.03       88.46     31.17 o 
  -6   1   8      146.33      140.01     43.62 o 
  -5   1   8     1415.77     1522.90     37.13 o 
  -4   1   8      249.43      243.32      8.76 o 
  -3   1   8      124.69      130.78      8.12 o 
  -2   1   8     3247.99     2962.36     44.28 o 
  -1   1   8       59.16       54.00      8.72 o 
   0   1   8     3480.68     3417.99     38.42 o 
   1   1   8      158.79      131.19     15.28 o 
   2   1   8        0.50        8.90     21.30 o 
   3   1   8        0.04       16.12      7.98 o 
   4   1   8      479.95      506.56     28.64 o 
   5   1   8      114.25      113.18     42.50 o 
   6   1   8        1.26        8.54     15.06 o 
  -6   2   8       39.21       37.36     15.13 o 
  -5   2   8      885.42      887.71     26.31 o 
  -4   2   8      590.23      516.47     11.24 o 
  -3   2   8       68.30      101.06     11.01 o 
  -2   2   8       95.62       93.83      8.51 o 
  -1   2   8     2615.43     2429.87     22.90 o 
   0   2   8     4815.19     4790.18     57.49 o 
   1   2   8      465.72      513.29     38.66 o 
   2   2   8      269.54      342.82     24.34 o 
   3   2   8      745.81      789.94     29.95 o 
   4   2   8      831.84      823.53     39.00 o 
   5   2   8       72.18       69.73     24.56 o 
   6   2   8       27.92       14.35     15.97 o 
  -6   3   8       27.77       40.00     15.94 o 
  -5   3   8       60.21       67.71     15.82 o 
  -4   3   8       60.97       65.83     13.91 o 
  -3   3   8     1324.97     1296.49     47.11 o 
  -2   3   8     5296.91     5566.22    127.70 o 
  -1   3   8      302.31      429.12     41.86 o 
   0   3   8     4794.31     4570.11     23.66 o 
   1   3   8     1578.35     1489.67     35.80 o 
   2   3   8     2411.97     2337.33     61.34 o 
   3   3   8       55.57       74.18     15.72 o 
   4   3   8      301.28      248.04     51.22 o 
   5   3   8      152.57      158.39     37.69 o 
   6   3   8       51.94       52.60     21.26 o 
  -6   4   8       58.81       50.84     20.61 o 
  -5   4   8        6.56       12.50      8.24 o 
  -4   4   8       49.61       45.97     16.78 o 
  -3   4   8      475.83      319.43     52.85 o 
  -2   4   8      151.27      135.30     18.28 o 
  -1   4   8        2.31        4.93      1.88 o 
   0   4   8      135.67      128.94      9.28 o 
   1   4   8      117.68       90.33     10.92 o 
   2   4   8       95.15      278.20     59.11 o 
   3   4   8      499.94      504.61     21.27 o 
   4   4   8       23.17       36.16      8.64 o 
   5   4   8       21.29       28.21     11.69 o 
   6   4   8       14.35       12.10      7.23 o 
  -6   5   8       54.98       40.22     22.82 o 
  -5   5   8      286.99      306.95     17.31 o 
  -4   5   8      143.51      138.08     20.72 o 
  -3   5   8       15.55      342.13     48.82 o 
  -2   5   8     1375.83     1395.55     28.32 o 
  -1   5   8       91.32      104.85      7.35 o 
   0   5   8      211.00      217.03     11.96 o 
   1   5   8      561.91      554.90     19.11 o 
   2   5   8      673.33      782.11     43.87 o 
   3   5   8      601.83      619.27     23.17 o 
   4   5   8      216.26      234.38     21.09 o 
   5   5   8      111.59      126.55     24.55 o 
   6   5   8        0.02        5.11      5.92 o 
  -6   6   8       91.99      117.30     53.09 o 
  -5   6   8      110.90      115.65     42.15 o 
  -4   6   8      762.37      746.99     30.24 o 
  -3   6   8      269.73      221.81     19.92 o 
  -2   6   8      141.48      140.46     27.48 o 
  -1   6   8     1077.90     1346.55     29.43 o 
   0   6   8      936.36     1001.97     23.18 o 
   1   6   8     2702.52     2763.78     40.94 o 
   2   6   8      290.11      303.81     21.92 o 
   3   6   8      275.49      293.43     20.41 o 
   4   6   8        2.03        7.36      3.89 o 
   5   6   8      302.86      280.64     18.30 o 
   6   6   8      438.42      457.53     33.76 o 
  -6   7   8      508.85      562.53     41.50 o 
  -5   7   8        6.27       14.98     10.37 o 
  -4   7   8      212.87      228.77     21.03 o 
  -3   7   8       23.56       86.72     18.58 o 
  -2   7   8     1800.18     1602.81     59.46 o 
  -1   7   8      408.90      440.32     16.38 o 
   0   7   8     2297.64     2332.79     38.70 o 
   1   7   8      143.58      135.14     24.34 o 
   2   7   8      242.54      338.97     51.59 o 
   3   7   8      780.08      758.08     25.40 o 
   4   7   8     2806.87     2710.88    104.33 o 
   5   7   8        0.03        2.41      7.81 o 
   6   7   8        2.48        8.03     11.26 o 
  -6   8   8       12.76       12.81     14.29 o 
  -5   8   8        7.08       11.19     12.73 o 
  -4   8   8      735.62      717.66     38.84 o 
  -3   8   8      779.68      825.92     35.59 o 
  -2   8   8        1.78       16.66     12.31 o 
  -1   8   8     1418.63     1372.88     35.34 o 
   0   8   8      223.58      252.62     12.52 o 
   1   8   8      415.61      485.43     25.62 o 
   2   8   8      702.24      701.50     24.24 o 
   3   8   8      363.46      392.99     16.73 o 
   4   8   8       97.67      119.92     29.38 o 
   5   8   8      206.71      197.57     37.50 o 
   6   8   8       25.34       57.00     33.41 o 
  -5   9   8      192.82      146.91     61.61 o 
  -4   9   8        2.73       14.62      8.75 o 
  -3   9   8      123.43      204.85     37.83 o 
  -2   9   8      160.49      147.95     19.42 o 
  -1   9   8       72.31       82.62     17.79 o 
   0   9   8      155.85      134.68     24.10 o 
   1   9   8       29.16       37.12      8.54 o 
   2   9   8       18.97       31.66      8.55 o 
   3   9   8      591.58      502.71     20.43 o 
   4   9   8       13.09        9.68      5.84 o 
   5   9   8       17.03       37.28     13.18 o 
  -5  10   8       34.16       39.41     32.12 o 
  -4  10   8      295.28      266.17     39.20 o 
  -3  10   8     2005.83     2030.54     84.87 o 
  -2  10   8       40.65       53.83     13.99 o 
  -1  10   8     2431.47     2455.21     72.03 o 
   0  10   8      482.81      481.03     15.89 o 
   1  10   8     1372.33     1428.57     49.74 o 
   2  10   8      563.82      531.01     23.14 o 
   3  10   8     2425.02     2223.66     59.33 o 
   4  10   8      342.68      309.50     23.73 o 
   5  10   8      364.81      369.94     27.53 o 
  -5  11   8        3.07       18.95     11.23 o 
  -4  11   8      583.33      676.68     57.70 o 
  -3  11   8        1.75       57.81     15.15 o 
  -2  11   8      180.04      179.07     30.76 o 
  -1  11   8       11.63       34.75     12.01 o 
   0  11   8      182.56      193.82     21.36 o 
   1  11   8      684.53      640.29     22.71 o 
   2  11   8       90.06      121.56     29.42 o 
   3  11   8      114.54      138.96     27.53 o 
   4  11   8       11.77        7.97      7.16 o 
   5  11   8      177.85      178.07     78.96 o 
  -4  12   8      178.55      170.22     56.07 o 
  -3  12   8      174.45      160.78     22.40 o 
  -2  12   8      106.35      137.69     29.83 o 
  -1  12   8       85.06       92.08     17.93 o 
   0  12   8      478.70      465.09     22.86 o 
   1  12   8      520.56      455.43     22.64 o 
   2  12   8      386.67      399.61     29.82 o 
   3  12   8        0.14        8.12      7.67 o 
   4  12   8        0.64        9.34      7.82 o 
  -4  13   8       20.97       32.96     20.72 o 
  -3  13   8        0.01       17.24     13.87 o 
  -2  13   8      325.78      392.63     33.11 o 
  -1  13   8        6.91        7.90      8.06 o 
   0  13   8      359.06      352.11     23.74 o 
   1  13   8        1.04        4.91      6.66 o 
   2  13   8       12.97       13.63      6.79 o 
   3  13   8       78.85       82.85     22.36 o 
   4  13   8        0.04       20.07      8.77 o 
  -3  14   8       16.05       14.67     16.75 o 
  -2  14   8       16.02       20.60     14.09 o 
  -1  14   8      101.26      118.90     33.75 o 
   0  14   8        1.70        0.31      8.31 o 
   1  14   8      110.10      109.13     30.59 o 
   2  14   8       12.99       34.00     10.86 o 
   3  14   8       48.64       65.10     24.36 o 
  -2  15   8      152.59      130.35     47.06 o 
  -1  15   8        4.73        6.10     15.01 o 
   0  15   8       14.23       21.00      6.42 o 
   1  15   8       87.56       83.06     29.29 o 
   2  15   8       10.72       18.91      7.11 o 
  -1  16   8       40.75       16.30     16.99 o 
   0  16   8      282.30      291.53     27.42 o 
   1  16   8       94.36       58.26     24.34 o 
  -6   1   9      136.23      127.43     42.11 o 
  -5   1   9      340.91      368.35     18.30 o 
  -4   1   9      149.21      124.51      9.30 o 
  -3   1   9      451.83      378.23     12.53 o 
  -2   1   9     1059.78      959.25     15.85 o 
  -1   1   9    10219.06    10009.65    149.49 o 
   0   1   9     2374.05     2539.96     27.46 o 
   1   1   9     1243.21     1327.85     30.36 o 
   2   1   9     1873.25     2120.78     46.19 o 
   3   1   9     1793.60     1840.81     53.48 o 
   4   1   9       41.42       49.41     15.55 o 
   5   1   9      135.69      154.63     52.27 o 
   6   1   9       36.70       41.84     24.56 o 
  -6   2   9        7.07       17.04     13.32 o 
  -5   2   9      405.84      382.55     16.92 o 
  -4   2   9        4.00        5.10      3.46 o 
  -3   2   9      292.11      319.20     12.43 o 
  -2   2   9     1603.84     1604.01     39.75 o 
  -1   2   9      409.81      668.66     83.24 o 
   0   2   9       22.92       21.20      5.49 o 
   1   2   9     5084.90     4377.29     80.32 o 
   2   2   9      723.10     1416.22    178.45 o 
   3   2   9      669.50      606.65     28.19 o 
   4   2   9     1900.63     1975.86     63.67 o 
   5   2   9      332.00      326.87     36.56 o 
   6   2   9        2.26        9.65     15.10 o 
  -6   3   9        1.01        9.96      7.78 o 
  -5   3   9      199.01      230.65     18.22 o 
  -4   3   9       52.12       65.69     14.57 o 
  -3   3   9      189.90      155.20     15.83 o 
  -2   3   9     2594.81     2623.03     36.95 o 
  -1   3   9      750.25      709.14     27.41 o 
   0   3   9     1161.50     1035.66     22.68 o 
   1   3   9      451.43      468.92     16.98 o 
   2   3   9      390.68      483.11     22.39 o 
   3   3   9      329.39      353.61     39.56 o 
   4   3   9     2344.99     2316.48     95.78 o 
   5   3   9      796.87      838.08     36.18 o 
   6   3   9       54.85       51.12     22.87 o 
  -6   4   9      340.73      387.34     28.87 o 
  -5   4   9       37.62       32.74     11.53 o 
  -4   4   9      132.46      150.60     31.23 o 
  -3   4   9      839.54      824.11     23.82 o 
  -2   4   9     2686.58     2762.86     36.73 o 
  -1   4   9      111.95      123.76     24.01 o 
   0   4   9       84.89       76.24     12.04 o 
   1   4   9     1044.66      921.62     27.59 o 
   2   4   9       94.65       92.18     18.93 o 
   3   4   9     1465.40     1444.99     36.78 o 
   4   4   9       90.82       85.22     18.49 o 
   5   4   9      619.19      628.98     24.71 o 
   6   4   9        1.95        5.01      4.11 o 
  -6   5   9      270.60      277.93     24.68 o 
  -5   5   9        2.95       24.16      8.87 o 
  -4   5   9      393.86      386.54     22.25 o 
  -3   5   9       12.56       94.83     20.63 o 
  -2   5   9     3455.38     3387.76    147.67 o 
  -1   5   9      232.23      264.32     10.77 o 
   0   5   9     4035.81     4132.95     55.25 o 
   1   5   9      194.40      219.47     11.51 o 
   2   5   9     3617.36     3435.42     54.27 o 
   3   5   9        1.61        7.83      5.97 o 
   4   5   9      362.46      371.57     18.79 o 
   5   5   9      160.73      153.58     16.87 o 
   6   5   9       53.65       26.81     13.44 o 
  -6   6   9       50.15       67.60     35.57 o 
  -5   6   9      110.51       85.50     28.70 o 
  -4   6   9      126.78      130.60     28.71 o 
  -3   6   9        1.48       35.99     10.93 o 
  -2   6   9      608.21      582.71     16.81 o 
  -1   6   9      284.42      402.83     23.38 o 
   0   6   9     1279.25     1320.56     29.49 o 
   1   6   9     2245.03     1976.14     33.21 o 
   2   6   9       16.39      123.23     42.55 o 
   3   6   9      517.68      420.95     18.61 o 
   4   6   9      512.58      447.76     21.32 o 
   5   6   9      795.86      751.01     32.47 o 
   6   6   9        5.40       11.08      5.44 o 
  -6   7   9      252.81      285.69     46.76 o 
  -5   7   9      280.82      292.89     27.86 o 
  -4   7   9        7.12      185.48    104.71 o 
  -3   7   9      269.82      339.81     22.56 o 
  -2   7   9     2658.34     2480.31     78.94 o 
  -1   7   9      803.46      787.19     42.93 o 
   0   7   9        0.15       15.03      5.46 o 
   1   7   9       90.87      107.49     17.82 o 
   2   7   9     2019.54     1919.54     41.48 o 
   3   7   9      501.54      421.77     16.12 o 
   4   7   9      158.28      183.45     34.57 o 
   5   7   9       24.38       28.70      8.51 o 
   6   7   9        3.42       20.64     13.07 o 
  -6   8   9      290.85      275.85     55.09 o 
  -5   8   9       82.31      110.81     52.88 o 
  -4   8   9        2.05        7.44      7.60 o 
  -3   8   9     1244.04     1171.20     46.07 o 
  -2   8   9      111.16      141.19     13.33 o 
  -1   8   9      162.63      208.95     33.05 o 
   0   8   9      538.08      537.34     19.27 o 
   1   8   9     1460.59     1464.56     32.37 o 
   2   8   9       23.14       40.70      9.70 o 
   3   8   9      495.37      528.95     24.72 o 
   4   8   9       17.52       26.80     10.17 o 
   5   8   9      100.72       97.81     26.38 o 
  -5   9   9       26.21       26.37     17.47 o 
  -4   9   9       71.88       93.66     27.23 o 
  -3   9   9      103.39      106.73     27.87 o 
  -2   9   9      250.83      221.01     14.54 o 
  -1   9   9       61.64       70.61     13.04 o 
   0   9   9      378.79      449.13     19.04 o 
   1   9   9       96.46      110.00     29.51 o 
   2   9   9       39.68       62.90     12.96 o 
   3   9   9       18.98       21.32      7.48 o 
   4   9   9        4.48       14.63      7.07 o 
   5   9   9        0.22       17.64      7.94 o 
  -5  10   9        7.62       14.45     18.26 o 
  -4  10   9      349.19      383.48     42.48 o 
  -3  10   9      368.30      614.15     49.16 o 
  -2  10   9      315.45      328.68     31.56 o 
  -1  10   9      441.39      425.53     16.20 o 
   0  10   9      649.56      655.12     25.20 o 
   1  10   9       87.84      106.39     28.12 o 
   2  10   9     1193.73     1131.15     32.73 o 
   3  10   9        0.97       42.73     12.16 o 
   4  10   9      141.54      128.98     29.05 o 
   5  10   9       42.64       35.20     21.21 o 
  -5  11   9      187.85      211.38     31.46 o 
  -4  11   9      497.58      487.20     49.97 o 
  -3  11   9       20.13       26.20      8.82 o 
  -2  11   9      695.15      665.29     30.88 o 
  -1  11   9      223.44      219.23     20.81 o 
   0  11   9      259.16      254.70     19.88 o 
   1  11   9      379.26      411.73     20.86 o 
   2  11   9      176.60      181.54     32.58 o 
   3  11   9       31.70      114.80     24.42 o 
   4  11   9      105.84      100.37     17.81 o 
   5  11   9        0.40       -8.95     16.64 o 
  -4  12   9      204.94      180.47     84.55 o 
  -3  12   9       48.95       79.44     19.90 o 
  -2  12   9      658.93      711.79     37.76 o 
  -1  12   9      128.91       90.99     24.19 o 
   0  12   9      776.81      761.59     27.36 o 
   1  12   9       45.30       60.24     16.54 o 
   2  12   9       48.93       61.68     16.01 o 
   3  12   9      850.04      833.46     26.84 o 
   4  12   9       12.47       20.78     11.47 o 
  -4  13   9       98.26      111.06     43.88 o 
  -3  13   9      578.62      596.80     36.78 o 
  -2  13   9      112.94      130.31     42.00 o 
  -1  13   9      566.71      534.18     34.65 o 
   0  13   9       83.83       89.00     23.15 o 
   1  13   9      411.18      390.59     25.92 o 
   2  13   9      108.25      117.77     28.47 o 
   3  13   9        0.58       13.38      7.66 o 
   4  13   9       35.67       20.36     14.16 o 
  -3  14   9      282.40      302.59     36.34 o 
  -2  14   9        4.41        7.01      9.90 o 
  -1  14   9      474.40      502.79     35.87 o 
   0  14   9      279.80      282.02     28.78 o 
   1  14   9      171.08      161.67     52.20 o 
   2  14   9       22.71       40.41     13.05 o 
   3  14   9      531.22      518.61     27.23 o 
  -2  15   9      100.75      100.42     38.40 o 
  -1  15   9       33.40       36.26     18.96 o 
   0  15   9      327.63      383.41     26.81 o 
   1  15   9        2.01       13.29      8.37 o 
   2  15   9      182.37      172.24     39.32 o 
   0  16   9       10.92       25.52      9.26 o 
  -6   0  10      872.45      974.89     60.31 o 
  -5   0  10      472.80      581.77     39.25 o 
  -4   0  10      174.93      133.82     25.12 o 
  -3   0  10        3.44        6.38      4.21 o 
  -2   0  10      392.78      350.59     16.63 o 
  -1   0  10    13488.66    13986.81    304.68 o 
   0   0  10     3380.37     3608.43     50.99 o 
   1   0  10      626.18     1640.52    701.87 o 
   2   0  10      117.69      166.81     69.86 o 
   3   0  10      320.03      319.49     28.97 o 
   4   0  10       11.97       21.14     20.32 o 
   5   0  10     3057.28     3786.03    108.70 o 
   6   0  10       96.32      112.54     64.47 o 
  -6   1  10      102.82       90.61     38.63 o 
  -5   1  10     1425.78     1344.66     33.00 o 
  -4   1  10       63.62       50.94      8.88 o 
  -3   1  10      556.66      616.65     28.26 o 
  -2   1  10     4877.96     4945.62     48.40 o 
  -1   1  10     1780.50     1617.09     24.32 o 
   0   1  10      377.50      386.14     15.10 o 
   1   1  10        0.10        5.87     10.18 o 
   2   1  10     3532.08     3567.84    206.44 o 
   3   1  10      127.82      140.17     37.56 o 
   4   1  10       61.58       48.17     18.86 o 
   5   1  10       24.57       29.82     20.28 o 
   6   1  10        5.56       20.43     15.71 o 
  -6   2  10      208.89      237.70     30.25 o 
  -5   2  10       13.21       18.86      8.44 o 
  -4   2  10        1.06       10.95     38.32 o 
  -3   2  10       46.97       80.47     12.03 o 
  -2   2  10    10164.70    10033.04    112.08 o 
  -1   2  10     1200.46     1100.57     40.31 o 
   0   2  10     3427.25     3505.81     32.19 o 
   1   2  10     1494.69     1293.24     83.26 o 
   2   2  10       73.45       77.09     13.50 o 
   3   2  10      739.21      655.79     34.68 o 
   4   2  10       15.97       32.92     11.66 o 
   5   2  10      293.81      354.07     39.93 o 
   6   2  10      120.86      132.21     50.06 o 
  -6   3  10       63.26       41.30     13.37 o 
  -5   3  10      377.23      434.57     17.49 o 
  -4   3  10       53.99      156.05     63.56 o 
  -3   3  10        4.10       42.71      9.23 o 
  -2   3  10      316.12      378.00     22.29 o 
  -1   3  10       90.94      121.21     19.66 o 
   0   3  10     2723.70     2617.86     32.20 o 
   1   3  10      355.08      378.78     14.54 o 
   2   3  10      133.86      194.75     13.79 o 
   3   3  10       59.75      120.48     20.55 o 
   4   3  10      563.13      517.87     31.21 o 
   5   3  10        8.87       22.31     17.43 o 
   6   3  10      502.82      459.60    111.94 o 
  -6   4  10        6.22        9.21      6.63 o 
  -5   4  10       96.20       98.56     22.53 o 
  -4   4  10      343.15      334.62     16.60 o 
  -3   4  10        8.84      160.14     35.41 o 
  -2   4  10      287.67      283.87     16.39 o 
  -1   4  10      734.70     1352.73     56.64 o 
   0   4  10       24.24       40.54      7.77 o 
   1   4  10     6738.09     6116.86    304.61 o 
   2   4  10      307.39      369.71     16.58 o 
   3   4  10      419.98      384.56     18.90 o 
   4   4  10       31.74       39.00     11.20 o 
   5   4  10      474.36      467.42     24.55 o 
   6   4  10        0.20        3.27      8.91 o 
  -6   5  10       60.98       70.88     35.99 o 
  -5   5  10       14.15       25.30      8.49 o 
  -4   5  10        0.64        6.01      5.54 o 
  -3   5  10       86.18       99.55     21.62 o 
  -2   5  10     1395.45     1576.44     41.77 o 
  -1   5  10      416.34      482.67     40.64 o 
   0   5  10      383.72      437.78     16.41 o 
   1   5  10      243.97      207.79     11.53 o 
   2   5  10       53.66       67.55     13.31 o 
   3   5  10      988.31     1114.68     32.30 o 
   4   5  10        4.87       10.36      6.28 o 
   5   5  10      264.53      208.77     20.67 o 
   6   5  10        0.80        7.35      7.54 o 
  -6   6  10      169.78      199.32     31.91 o 
  -5   6  10      111.78      100.87     38.34 o 
  -4   6  10      166.27      152.08     35.96 o 
  -3   6  10      130.17      168.67     31.68 o 
  -2   6  10     1812.87     1722.90     43.92 o 
  -1   6  10       33.94       30.12      7.24 o 
   0   6  10      355.40      354.11     13.77 o 
   1   6  10      284.46      270.22     17.35 o 
   2   6  10     1704.46     1822.60     35.51 o 
   3   6  10      260.88      260.65     21.52 o 
   4   6  10        1.77        9.13      9.65 o 
   5   6  10      177.68      153.65     30.66 o 
   6   6  10       28.18       30.39     11.28 o 
  -6   7  10       17.89       28.12     15.52 o 
  -5   7  10        4.16       13.24     11.01 o 
  -4   7  10        8.26        9.76      8.57 o 
  -3   7  10       22.11       57.87     11.99 o 
  -2   7  10      250.07      316.38     26.92 o 
  -1   7  10      473.48      388.38     15.85 o 
   0   7  10       36.26       43.58      8.60 o 
   1   7  10       65.68       78.84     14.30 o 
   2   7  10      177.53      177.41     17.81 o 
   3   7  10      942.56      941.95     33.46 o 
   4   7  10      725.04      712.63     31.54 o 
   5   7  10       69.16       48.86     13.14 o 
   6   7  10      795.59      803.86     45.92 o 
  -6   8  10      597.89      670.14     39.45 o 
  -5   8  10       66.82       92.47     37.52 o 
  -4   8  10      752.09      816.87     32.31 o 
  -3   8  10        9.24       43.71     18.32 o 
  -2   8  10      364.45      277.68     33.03 o 
  -1   8  10      142.17      146.89     12.30 o 
   0   8  10      122.21      135.93     21.24 o 
   1   8  10       82.27       93.87     17.94 o 
   2   8  10      182.72      223.66     22.96 o 
   3   8  10      457.47      421.00     20.97 o 
   4   8  10        0.47        8.95      6.40 o 
   5   8  10        0.79       18.78      7.89 o 
  -5   9  10       32.30       28.80     17.04 o 
  -4   9  10     1086.13     1080.15     47.69 o 
  -3   9  10       13.76       19.86     11.64 o 
  -2   9  10      635.80      578.95     34.81 o 
  -1   9  10     1580.30     1442.10     41.00 o 
   0   9  10       39.18       38.58      8.73 o 
   1   9  10       63.64       62.21     18.62 o 
   2   9  10     1413.79     1310.09     42.40 o 
   3   9  10       15.82       11.15      6.30 o 
   4   9  10      277.61      234.25     31.93 o 
   5   9  10       11.52        8.31      6.10 o 
  -5  10  10        0.06       13.59      9.02 o 
  -4  10  10     1096.98     1212.74     66.41 o 
  -3  10  10      632.87      586.86     27.83 o 
  -2  10  10      306.86      398.62     26.78 o 
  -1  10  10     1130.28     1043.41     34.51 o 
   0  10  10      449.47      483.30     18.65 o 
   1  10  10        0.54       57.19     22.03 o 
   2  10  10      123.39      135.67     23.21 o 
   3  10  10       25.84       39.03     10.29 o 
   4  10  10        4.51        3.54      9.43 o 
   5  10  10      292.86      309.28     21.37 o 
  -5  11  10        0.24       21.20     15.14 o 
  -4  11  10       39.21       49.64     17.77 o 
  -3  11  10     1644.06     1644.81     68.02 o 
  -2  11  10      157.19      147.96     37.19 o 
  -1  11  10      151.46      130.83     26.63 o 
   0  11  10       21.81       21.99      6.74 o 
   1  11  10        2.40        9.40      8.09 o 
   2  11  10      265.25      248.73     27.08 o 
   3  11  10      354.30      306.32     19.74 o 
   4  11  10        0.28       12.49      7.53 o 
  -4  12  10      368.47      358.41     30.78 o 
  -3  12  10      185.68      255.39     48.62 o 
  -2  12  10       13.88       17.09     11.09 o 
  -1  12  10      405.83      424.43     31.74 o 
   0  12  10      275.78      282.81     19.62 o 
   1  12  10      154.85      127.79     28.97 o 
   2  12  10       42.25       91.84     31.22 o 
   3  12  10      313.88      273.35     25.08 o 
   4  12  10        6.45       14.54      8.19 o 
  -4  13  10       23.16       35.73     19.93 o 
  -3  13  10       95.48       65.11     16.98 o 
  -2  13  10      254.13      203.89     48.22 o 
  -1  13  10      346.84      378.23     62.81 o 
   0  13  10      262.16      232.67     22.58 o 
   1  13  10      350.70      288.19     30.63 o 
   2  13  10       50.20       46.93     14.78 o 
   3  13  10       35.12       67.05     18.26 o 
  -3  14  10        6.32       44.88     24.64 o 
  -2  14  10      185.94      153.18     53.90 o 
  -1  14  10       92.48       98.73     31.84 o 
   0  14  10       39.82       40.75     12.63 o 
   1  14  10       17.56       22.40      8.72 o 
   2  14  10       14.85       41.80     13.09 o 
   3  14  10        6.86       20.53      9.37 o 
  -2  15  10       12.68       31.72     11.45 o 
  -1  15  10       97.36      126.22     37.79 o 
   0  15  10        0.72        9.09      7.50 o 
   1  15  10       13.98       13.79      9.97 o 
   2  15  10        0.25       14.41      6.86 o 
  -6   1  11      151.16      150.34     43.96 o 
  -5   1  11       42.74       50.37     16.12 o 
  -4   1  11       32.14       40.52      7.39 o 
  -3   1  11        0.28       13.95      3.39 o 
  -2   1  11     2412.91     2740.24     46.16 o 
  -1   1  11      449.43      372.56     12.02 o 
   0   1  11     2974.12     2787.58     37.41 o 
   1   1  11       13.68        8.69      5.26 o 
   2   1  11        7.95       50.41     25.79 o 
   3   1  11      934.31      988.44     34.94 o 
   4   1  11       56.33       63.84     19.89 o 
   5   1  11       39.67       56.73     25.86 o 
   6   1  11      368.75      386.54     44.60 o 
  -6   2  11      392.11      374.05     63.95 o 
  -5   2  11      120.08      123.04     27.78 o 
  -4   2  11      782.40      871.41     52.39 o 
  -3   2  11      125.91      145.89     18.57 o 
  -2   2  11      181.66      136.61      8.30 o 
  -1   2  11     1615.26     1575.60     24.79 o 
   0   2  11       55.01       68.84     11.63 o 
   1   2  11       28.01       15.92     12.87 o 
   2   2  11      478.46      489.78     25.13 o 
   3   2  11      246.45      225.16     24.29 o 
   4   2  11      148.63      145.81     36.98 o 
   5   2  11      807.31      745.06     43.10 o 
   6   2  11        0.05        5.02     13.76 o 
  -6   3  11        6.47        7.13     10.56 o 
  -5   3  11       64.63      121.62     26.77 o 
  -4   3  11        2.34       -8.90     18.28 o 
  -3   3  11     1018.85      975.74     29.75 o 
  -2   3  11      745.88      773.25     20.16 o 
  -1   3  11     5904.39     6043.08     95.18 o 
   0   3  11     1845.33     1945.47     25.84 o 
   1   3  11     6793.13     7159.57    109.79 o 
   2   3  11      739.46      811.69     17.72 o 
   3   3  11      925.35      934.11     33.11 o 
   4   3  11      696.51      628.28     47.21 o 
   5   3  11      157.46      169.62     58.17 o 
   6   3  11      522.44      540.78     59.65 o 
  -6   4  11       22.97       23.51     11.27 o 
  -5   4  11       12.78       77.97     18.66 o 
  -4   4  11      482.83      507.39     21.03 o 
  -3   4  11       59.23       99.06     14.87 o 
  -2   4  11      279.86      216.70     24.04 o 
  -1   4  11      902.17     1022.08     34.44 o 
   0   4  11     8745.82     8899.40     81.06 o 
   1   4  11     1904.86     1823.26     37.79 o 
   2   4  11      838.36      752.86     27.62 o 
   3   4  11      565.52      580.62     22.10 o 
   4   4  11     1496.77     1365.77     50.16 o 
   5   4  11        1.57        9.20      7.30 o 
   6   4  11       17.55       17.23     11.39 o 
  -6   5  11      261.48      297.04     21.17 o 
  -5   5  11       41.85       59.49     15.21 o 
  -4   5  11      357.41      342.31     31.07 o 
  -3   5  11     1709.91     1676.40     41.12 o 
  -2   5  11       45.18       54.84     11.62 o 
  -1   5  11     3382.36     3293.26     31.82 o 
   0   5  11      746.71      867.26     26.68 o 
   1   5  11     3248.84     3428.10     59.76 o 
   2   5  11        0.04       21.29      9.46 o 
   3   5  11      192.53      180.79     23.76 o 
   4   5  11       64.85       63.72     15.64 o 
   5   5  11       88.91       82.02     19.01 o 
   6   5  11      187.19      311.06     32.27 o 
  -6   6  11      158.50      205.99     32.70 o 
  -5   6  11       78.68      124.83     31.06 o 
  -4   6  11      354.62      437.92     23.36 o 
  -3   6  11       25.46       57.76     11.07 o 
  -2   6  11      581.66      599.00     61.49 o 
  -1   6  11      111.12      230.32     42.55 o 
   0   6  11     3392.89     3647.32     69.98 o 
   1   6  11     1930.79     1937.95     35.44 o 
   2   6  11     3186.84     3190.87     58.53 o 
   3   6  11       36.63       92.81     23.94 o 
   4   6  11      519.32      481.08     25.11 o 
   5   6  11       30.80       46.21     15.55 o 
   6   6  11       28.66       40.23     12.93 o 
  -6   7  11        0.94       15.55     10.02 o 
  -5   7  11      174.70      183.08     18.09 o 
  -4   7  11      306.01      318.70     24.06 o 
  -3   7  11      246.44      344.26     43.98 o 
  -2   7  11       84.22       91.55     11.59 o 
  -1   7  11      100.63      216.94     13.57 o 
   0   7  11      341.77      347.04     15.22 o 
   1   7  11     1223.07     1196.58     27.42 o 
   2   7  11      318.71      300.60     18.69 o 
   3   7  11      178.81      215.92     22.33 o 
   4   7  11     1224.62     1193.92     78.17 o 
   5   7  11      490.29      438.12     47.72 o 
   6   7  11      256.23      259.45     35.86 o 
  -5   8  11        5.21       18.11     12.17 o 
  -4   8  11      200.25      222.68     25.04 o 
  -3   8  11      690.60      676.62     28.08 o 
  -2   8  11      892.45      794.97     32.43 o 
  -1   8  11      150.67      158.58     18.35 o 
   0   8  11      189.36      165.86     18.04 o 
   1   8  11       27.73       22.63      6.51 o 
   2   8  11      274.50      297.06     27.11 o 
   3   8  11     1273.10     1277.29     34.31 o 
   4   8  11       12.58        9.52      6.80 o 
   5   8  11      204.03      197.78     30.71 o 
  -5   9  11      104.84       62.23     37.95 o 
  -4   9  11       54.19       58.66     18.71 o 
  -3   9  11       33.83       35.25     10.88 o 
  -2   9  11       10.04      133.14     25.18 o 
  -1   9  11        4.83       20.95     18.36 o 
   0   9  11      300.77      281.08     13.61 o 
   1   9  11      805.49      745.83     30.47 o 
   2   9  11       71.50      131.34     22.58 o 
   3   9  11      466.31      570.83     39.79 o 
   4   9  11      195.07      169.07     17.51 o 
   5   9  11        0.05        6.19      6.40 o 
  -5  10  11       17.49       16.26     12.90 o 
  -4  10  11      498.92      455.54     31.47 o 
  -3  10  11        0.17       10.33      8.75 o 
  -2  10  11      188.87      208.14     41.99 o 
  -1  10  11      465.97      487.19     20.33 o 
   0  10  11     1060.07     1014.44     38.05 o 
   1  10  11      204.91      218.37     23.89 o 
   2  10  11       73.92       61.52     14.08 o 
   3  10  11      265.04      272.99     34.80 o 
   4  10  11        4.79       20.22      9.85 o 
   5  10  11        0.97       -2.89     11.46 o 
  -4  11  11       16.89        6.29      7.41 o 
  -3  11  11      441.44      408.53     33.35 o 
  -2  11  11       65.49       65.79     20.44 o 
  -1  11  11       47.99       43.16     12.44 o 
   0  11  11      569.32      553.32     21.66 o 
   1  11  11       22.17       26.28      8.04 o 
   2  11  11      617.45      586.42     25.38 o 
   3  11  11      299.00      367.29     24.83 o 
   4  11  11        8.30       18.12      8.16 o 
  -4  12  11       17.67       24.47     11.98 o 
  -3  12  11       92.30      115.55     24.92 o 
  -2  12  11     1005.29     1002.90     46.83 o 
  -1  12  11       61.59       74.58     25.57 o 
   0  12  11       82.51       96.57     20.04 o 
   1  12  11        6.03        6.14      6.50 o 
   2  12  11       69.48       87.96     20.67 o 
   3  12  11        2.05       16.55      7.46 o 
   4  12  11       43.40       43.13     12.54 o 
  -3  13  11      701.50      702.72     31.52 o 
  -2  13  11       25.45       34.87     11.71 o 
  -1  13  11       16.48       70.65     35.59 o 
   0  13  11      668.07      666.31     31.05 o 
   1  13  11     1410.18     1281.47     48.55 o 
   2  13  11      206.43      198.39     43.20 o 
   3  13  11      148.74      145.71     50.22 o 
  -3  14  11       36.25       28.57     13.40 o 
  -2  14  11      699.61      690.04     30.94 o 
  -1  14  11      619.61      633.87     36.81 o 
   0  14  11       38.31       53.04     13.84 o 
   1  14  11      216.72      180.13     29.51 o 
   2  14  11       58.61       63.47     17.84 o 
   3  14  11        2.37       20.12      8.68 o 
  -2  15  11      171.12      118.96     50.10 o 
  -1  15  11        0.42       15.10     17.48 o 
   0  15  11       55.71       26.18     18.93 o 
   1  15  11      174.75      136.81     33.74 o 
   2  15  11      127.64      117.10     34.43 o 
  -6   0  12       17.15       28.48     20.65 o 
  -5   0  12      702.42     1004.02     72.06 o 
  -4   0  12       60.05       62.24      8.53 o 
  -3   0  12       98.84      111.31     10.23 o 
  -2   0  12     1146.72     1007.16     24.20 o 
  -1   0  12      362.80      906.01    254.69 o 
   0   0  12      253.53      211.21     13.10 o 
   1   0  12     6468.64     6947.64    355.20 o 
   2   0  12     2642.18     2412.33     73.61 o 
   3   0  12      193.08      189.98     53.53 o 
   4   0  12      109.50      135.31     51.82 o 
   5   0  12     1912.22     1953.85    104.87 o 
   6   0  12       21.71       37.78     31.91 o 
  -6   1  12     1259.80     1269.11     44.16 o 
  -5   1  12        2.95        9.42      9.11 o 
  -4   1  12      270.33      235.64     11.42 o 
  -3   1  12     1376.90     1250.31     27.27 o 
  -2   1  12      916.44      785.89     15.44 o 
  -1   1  12      304.23      583.99     31.78 o 
   0   1  12       22.75       20.70      5.20 o 
   1   1  12     3100.07     2752.84     89.12 o 
   2   1  12     2906.66     2892.58    106.43 o 
   3   1  12      150.78      134.25     30.32 o 
   4   1  12     1078.18     1019.93     53.10 o 
   5   1  12      514.64      498.33     45.00 o 
   6   1  12        0.66        0.65     12.00 o 
  -6   2  12      370.54      355.73     51.44 o 
  -5   2  12       63.32       91.32     27.78 o 
  -4   2  12      115.52      106.75     22.23 o 
  -3   2  12        3.85       25.83      7.71 o 
  -2   2  12     1071.67      970.78     18.17 o 
  -1   2  12      514.96      473.69     14.93 o 
   0   2  12     3601.02     3395.37     31.47 o 
   1   2  12      171.44      170.64      8.91 o 
   2   2  12     4421.19     4171.42    123.15 o 
   3   2  12      216.71      193.73     35.43 o 
   4   2  12     3894.46     4069.72     93.65 o 
   5   2  12       37.36       39.57     14.50 o 
   6   2  12      219.54      209.25     91.83 o 
  -6   3  12       12.73       53.44     26.82 o 
  -5   3  12       33.49       33.05      9.19 o 
  -4   3  12      434.38      458.74     28.83 o 
  -3   3  12     1593.41     1626.65     44.82 o 
  -2   3  12      328.52      348.00     23.06 o 
  -1   3  12     2344.90     2783.35     52.85 o 
   0   3  12     4220.00     4598.32     44.38 o 
   1   3  12     2924.86     3095.59     79.87 o 
   2   3  12     1027.31     1341.16     96.11 o 
   3   3  12        0.07      305.79     77.26 o 
   4   3  12     1662.84     1627.29     74.81 o 
   5   3  12       15.01       15.81     10.59 o 
   6   3  12       92.63      120.58     46.60 o 
  -6   4  12       13.72        2.94     11.15 o 
  -5   4  12       91.39      101.14     26.73 o 
  -4   4  12     1270.45     1224.62     46.49 o 
  -3   4  12       77.03      140.39     23.54 o 
  -2   4  12        0.02       79.71     19.11 o 
  -1   4  12      204.95     1078.95    349.58 o 
   0   4  12      195.65      159.92     12.07 o 
   1   4  12    11123.08    10769.76    246.52 o 
   2   4  12     1523.57     1749.66     46.91 o 
   3   4  12      123.24      136.46     22.49 o 
   4   4  12      233.88      206.05     19.45 o 
   5   4  12      481.49      485.86     29.64 o 
   6   4  12       60.71       63.10     16.79 o 
  -6   5  12       20.78       21.49     11.58 o 
  -5   5  12      217.19      232.23     27.10 o 
  -4   5  12      596.04      614.60     24.24 o 
  -3   5  12      131.45      162.69     27.56 o 
  -2   5  12      440.81      415.85     20.23 o 
  -1   5  12        7.17       11.15      3.83 o 
   0   5  12     2683.21     2754.59     33.51 o 
   1   5  12        1.12       22.10      6.19 o 
   2   5  12     2802.60     2732.69     47.48 o 
   3   5  12       58.50       61.37     13.70 o 
   4   5  12      865.49      841.39     30.78 o 
   5   5  12      217.01      192.12     19.95 o 
   6   5  12        2.42        4.39      9.36 o 
  -6   6  12       27.84       21.79     23.50 o 
  -5   6  12       20.83       33.99     12.53 o 
  -4   6  12        0.85        7.88      7.11 o 
  -3   6  12     1425.96     1323.23     37.42 o 
  -2   6  12        6.97      372.35     71.82 o 
  -1   6  12        1.38       16.67     33.29 o 
   0   6  12      842.65      813.44     20.10 o 
   1   6  12     1407.37     1411.43     34.11 o 
   2   6  12      107.79      135.77     23.35 o 
   3   6  12      242.84      251.36     37.71 o 
   4   6  12       17.93       16.30      5.92 o 
   5   6  12       39.49       33.00     11.56 o 
   6   6  12       64.65       70.44     24.36 o 
  -6   7  12       84.25       90.18     47.09 o 
  -5   7  12        2.58        4.68     10.36 o 
  -4   7  12       24.25       -1.74     10.06 o 
  -3   7  12     1028.95      931.68     33.17 o 
  -2   7  12      112.71      176.44     29.36 o 
  -1   7  12      162.10      202.13     11.65 o 
   0   7  12       22.79       26.19      5.87 o 
   1   7  12       89.87      105.89     19.36 o 
   2   7  12      284.69      278.60     15.88 o 
   3   7  12      685.66      588.82     41.06 o 
   4   7  12        0.19        7.98      8.20 o 
   5   7  12       15.94       19.19      9.88 o 
  -5   8  12      402.70      433.48     44.47 o 
  -4   8  12        2.57        8.96      8.44 o 
  -3   8  12       53.24      140.69     30.09 o 
  -2   8  12      504.67      491.58     21.09 o 
  -1   8  12       83.61       95.39     16.48 o 
   0   8  12     2293.07     2344.08     44.56 o 
   1   8  12       19.54       21.07      7.25 o 
   2   8  12      755.88      702.81     33.09 o 
   3   8  12       96.80      116.62     21.40 o 
   4   8  12     1045.29     1029.76     39.83 o 
   5   8  12       19.98       35.28     12.91 o 
  -5   9  12       17.55       33.69     23.67 o 
  -4   9  12      289.83      268.51     20.66 o 
  -3   9  12      617.05      715.56     29.14 o 
  -2   9  12     1266.59     1156.14     55.84 o 
  -1   9  12      610.22      578.37     28.92 o 
   0   9  12      261.92      296.45     16.41 o 
   1   9  12      750.28      721.79     31.18 o 
   2   9  12        0.02        6.68      5.16 o 
   3   9  12       58.71       75.38     16.32 o 
   4   9  12        0.00       12.28      8.80 o 
   5   9  12      105.40      102.83     27.70 o 
  -5  10  12       19.56       38.00     23.75 o 
  -4  10  12      561.11      607.44     26.83 o 
  -3  10  12      603.73      659.30     29.17 o 
  -2  10  12      108.16      102.74     21.44 o 
  -1  10  12       83.23       94.31     21.32 o 
   0  10  12        0.88        6.45      6.18 o 
   1  10  12       48.14       39.63     14.04 o 
   2  10  12     1939.56     1877.83     43.19 o 
   3  10  12       70.78       60.79     16.74 o 
   4  10  12      151.55      150.96     29.87 o 
   5  10  12        0.84       14.94      7.24 o 
  -4  11  12      204.80      280.88     41.26 o 
  -3  11  12     1632.53     1508.79     78.61 o 
  -2  11  12       76.08      103.18     32.46 o 
  -1  11  12      498.05      508.71     22.51 o 
   0  11  12      454.59      464.30     20.61 o 
   1  11  12      122.77      113.83     23.66 o 
   2  11  12      180.18      177.00     22.53 o 
   3  11  12      466.38      432.12     23.38 o 
   4  11  12        2.62        6.39      8.54 o 
  -4  12  12       22.23       27.01     15.38 o 
  -3  12  12       34.85       31.24     11.39 o 
  -2  12  12      787.20      822.75     42.03 o 
  -1  12  12      441.45      437.12     41.77 o 
   0  12  12      421.01      406.39     23.03 o 
   1  12  12       44.81       42.80     12.45 o 
   2  12  12       23.52       47.13     14.84 o 
   3  12  12        3.21       14.96      9.57 o 
   4  12  12       58.79       58.67     15.51 o 
  -3  13  12        1.49       19.70      8.96 o 
  -2  13  12       41.88       43.14     16.50 o 
  -1  13  12       95.05       91.55     24.89 o 
   0  13  12       23.13       24.96      9.70 o 
   1  13  12      157.89      151.90     35.16 o 
   2  13  12        8.71       27.04      9.90 o 
   3  13  12       26.31       18.65      8.59 o 
  -3  14  12       16.81       15.18      9.83 o 
  -2  14  12      124.03      104.79     31.56 o 
  -1  14  12       17.96       17.60     15.38 o 
   0  14  12      169.15      125.06     40.71 o 
   1  14  12        8.31       11.19      6.07 o 
   2  14  12        7.91       11.92      6.96 o 
  -2  15  12      422.62      456.64     36.55 o 
  -1  15  12      200.67      207.22     64.56 o 
   0  15  12       56.93       54.75     28.02 o 
   1  15  12       15.28        7.91      6.65 o 
  -6   1  13      112.89      102.99     44.08 o 
  -5   1  13      327.80      321.61     34.46 o 
  -4   1  13      471.20      389.63     22.13 o 
  -3   1  13      310.62      289.26      9.33 o 
  -2   1  13      939.10     1067.04     40.12 o 
  -1   1  13      959.04     1018.11     19.57 o 
   0   1  13      785.16      772.47     13.13 o 
   1   1  13      200.14      235.01     23.40 o 
   2   1  13       38.86       47.26     10.20 o 
   3   1  13      298.34      281.14     12.67 o 
   4   1  13      404.45      409.55    101.48 o 
   5   1  13       21.57       19.22     11.07 o 
   6   1  13       21.66       36.92     25.47 o 
  -6   2  13       14.01       20.82     11.71 o 
  -5   2  13     2595.30     2616.55     72.04 o 
  -4   2  13     1126.47     1277.58     96.48 o 
  -3   2  13       13.05       14.14      5.88 o 
  -2   2  13       26.90      188.08     97.85 o 
  -1   2  13       78.43       74.81      6.78 o 
   0   2  13      648.99      676.50     13.65 o 
   1   2  13       11.62        9.89      5.33 o 
   2   2  13      780.30      895.75     21.67 o 
   3   2  13      259.45      318.22     12.53 o 
   4   2  13       14.54       36.63     15.04 o 
   5   2  13       72.57       67.54     27.24 o 
   6   2  13      230.41      238.43     84.18 o 
  -6   3  13      580.06      697.27     51.90 o 
  -5   3  13       38.91       41.59     11.49 o 
  -4   3  13        4.85       62.10     63.40 o 
  -3   3  13     4546.68     4513.37     74.15 o 
  -2   3  13     5209.28     5054.58     70.70 o 
  -1   3  13      804.34      804.59     20.16 o 
   0   3  13       26.19       42.38      9.40 o 
   1   3  13      203.30      267.98     39.14 o 
   2   3  13      539.82      513.14     21.61 o 
   3   3  13     1755.50     1810.86     51.33 o 
   4   3  13      604.53      567.37     32.76 o 
   5   3  13      131.26      181.90     55.38 o 
   6   3  13        2.73        7.63     17.06 o 
  -6   4  13      149.35      123.65     48.05 o 
  -5   4  13      179.76      168.76     22.62 o 
  -4   4  13       67.28       58.73     19.15 o 
  -3   4  13       57.83       87.25     16.80 o 
  -2   4  13        9.58      236.17     25.77 o 
  -1   4  13     3398.56     3602.72    116.05 o 
   0   4  13      319.29      307.63     12.52 o 
   1   4  13     1295.86     1491.23     56.41 o 
   2   4  13     1942.30     1799.72     47.92 o 
   3   4  13      292.52      275.89     16.80 o 
   4   4  13        4.77        3.31      5.57 o 
   5   4  13        8.17       10.02     12.37 o 
   6   4  13      385.43      403.88     36.38 o 
  -6   5  13      258.28      291.26     59.33 o 
  -5   5  13       87.67       94.37     24.19 o 
  -4   5  13     1002.10      894.66     29.92 o 
  -3   5  13       24.58       29.39      7.15 o 
  -2   5  13      695.47      882.73     26.13 o 
  -1   5  13      713.42      687.86     23.55 o 
   0   5  13     2682.50     2931.75     34.44 o 
   1   5  13      271.20      299.05     15.38 o 
   2   5  13       48.42       33.62      8.19 o 
   3   5  13       48.10       46.37     10.83 o 
   4   5  13       39.82       42.76     11.28 o 
   5   5  13      278.57      325.57     26.77 o 
   6   5  13       46.52       56.04     26.99 o 
  -6   6  13        9.44       15.37     12.12 o 
  -5   6  13        5.07       12.33      6.54 o 
  -4   6  13      158.84      132.15     29.29 o 
  -3   6  13      295.49      312.00     15.95 o 
  -2   6  13        6.67       21.14      6.86 o 
  -1   6  13        5.02       18.46      9.95 o 
   0   6  13      272.94      318.59     14.96 o 
   1   6  13      226.20      264.58     11.54 o 
   2   6  13     1557.57     1550.03     37.17 o 
   3   6  13      257.90      201.93     28.79 o 
   4   6  13     1428.66     1395.80     48.45 o 
   5   6  13       23.26       17.30      6.96 o 
   6   6  13       69.07       99.75     25.36 o 
  -6   7  13       72.85       66.15     37.33 o 
  -5   7  13        0.93       32.94     12.46 o 
  -4   7  13      255.16      332.26     43.59 o 
  -3   7  13        1.54       78.77     15.20 o 
  -2   7  13      969.18      952.42     33.61 o 
  -1   7  13      180.07      193.04     21.01 o 
   0   7  13        5.02        9.94      4.54 o 
   1   7  13     1212.86     1191.62     34.13 o 
   2   7  13      392.39      366.75     23.35 o 
   3   7  13        0.14       15.80      8.43 o 
   4   7  13      168.39      154.96     17.29 o 
   5   7  13        7.85       22.75      9.59 o 
  -5   8  13      102.85      135.23     51.91 o 
  -4   8  13      359.18      396.04     26.89 o 
  -3   8  13      122.15      141.46     26.58 o 
  -2   8  13      347.68      375.25     20.60 o 
  -1   8  13      111.24      154.69     14.29 o 
   0   8  13        4.72        7.26      4.63 o 
   1   8  13      917.19      926.62     33.63 o 
   2   8  13      129.45      138.87     24.63 o 
   3   8  13      230.11      286.85     42.04 o 
   4   8  13      705.76      646.94     32.38 o 
   5   8  13       57.08       45.83     11.72 o 
  -5   9  13        6.82       29.02     13.69 o 
  -4   9  13        8.78        9.34      7.68 o 
  -3   9  13        3.79       19.42     12.39 o 
  -2   9  13       44.02       56.71     13.15 o 
  -1   9  13      518.77      525.07     20.82 o 
   0   9  13        1.56        5.76      6.27 o 
   1   9  13      768.66      710.71     30.77 o 
   2   9  13        4.14      161.81     15.16 o 
   3   9  13        0.12       11.98      6.73 o 
   4   9  13       22.51       15.11      9.31 o 
   5   9  13        0.40        9.38      7.14 o 
  -5  10  13        0.48       17.03     13.12 o 
  -4  10  13       71.00       82.81     26.72 o 
  -3  10  13       43.59       40.91     12.67 o 
  -2  10  13     1926.30     1958.46     95.05 o 
  -1  10  13      978.71      917.38     30.80 o 
   0  10  13     1107.66     1091.26     31.29 o 
   1  10  13        5.41       26.93     15.83 o 
   2  10  13      726.06      710.41     30.72 o 
   3  10  13      111.94      133.19     30.57 o 
   4  10  13        3.88        8.50      7.03 o 
   5  10  13        3.51        9.17      7.63 o 
  -4  11  13      760.15      737.79     37.16 o 
  -3  11  13       98.93      102.96     31.35 o 
  -2  11  13       44.09       59.00     16.10 o 
  -1  11  13        7.27       15.10     13.87 o 
   0  11  13      126.71      120.95     30.93 o 
   1  11  13      122.12      107.33     26.52 o 
   2  11  13      327.14      352.54     28.30 o 
   3  11  13       10.30        8.53      7.51 o 
   4  11  13       44.73       38.25     10.26 o 
  -4  12  13        0.17       24.84     12.54 o 
  -3  12  13       23.43       25.93      9.75 o 
  -2  12  13      413.08      465.10     32.71 o 
  -1  12  13        6.16       12.83     12.70 o 
   0  12  13        4.69        8.55      7.80 o 
   1  12  13      193.30      163.08     26.72 o 
   2  12  13       67.94       86.25     20.17 o 
   3  12  13        2.48       15.21      8.28 o 
   4  12  13       40.50       39.88     12.38 o 
  -3  13  13       37.12       30.07     13.54 o 
  -2  13  13      490.10      477.19     24.55 o 
  -1  13  13        4.23       34.76     15.03 o 
   0  13  13      457.93      430.64     23.52 o 
   1  13  13      592.03      565.30     22.15 o 
   2  13  13      192.32      173.53     34.22 o 
   3  13  13       77.75       94.55     18.90 o 
  -3  14  13      198.08      148.82     60.74 o 
  -2  14  13        9.97       11.95      7.63 o 
  -1  14  13       83.33      101.43     32.01 o 
   0  14  13      217.93      197.67     22.90 o 
   1  14  13       40.68       35.25     10.27 o 
   2  14  13        3.60       16.48      9.10 o 
  -1  15  13      101.18      142.21     47.97 o 
   0  15  13      329.11      399.12     30.70 o 
   1  15  13       10.78       13.21      7.63 o 
  -6   0  14      104.57       65.12     44.39 o 
  -5   0  14      717.30      863.57     83.65 o 
  -4   0  14      440.99      443.52     24.39 o 
  -3   0  14      315.90      283.91     11.11 o 
  -2   0  14     3149.67     3157.88     42.72 o 
  -1   0  14     7351.93     7347.57     87.71 o 
   0   0  14       32.93       41.32     10.44 o 
   1   0  14     3124.43     3504.61    138.00 o 
   2   0  14      327.65      307.73     18.93 o 
   3   0  14       11.87        4.00     16.40 o 
   4   0  14      521.20      458.64     38.85 o 
   6   0  14      240.89      241.40    176.84 o 
  -6   1  14        2.93       13.82     13.13 o 
  -5   1  14      785.26      750.29     45.69 o 
  -4   1  14     4064.00     3562.20    100.66 o 
  -3   1  14      732.85      660.39     17.87 o 
  -2   1  14       84.02      120.47      6.29 o 
  -1   1  14       52.14       37.09      8.55 o 
   0   1  14     2479.55     2412.89     26.35 o 
   1   1  14       36.30       23.68      5.76 o 
   2   1  14      893.33      831.80     82.70 o 
   3   1  14      539.39      456.49     23.53 o 
   4   1  14     2543.81     2301.59     83.51 o 
   5   1  14       17.77       61.67     24.28 o 
   6   1  14       21.29       15.00     15.08 o 
  -6   2  14      246.61      263.48     40.16 o 
  -5   2  14      356.42      307.75     31.04 o 
  -4   2  14       26.35       60.23     26.77 o 
  -3   2  14     1376.06     1261.82     33.21 o 
  -2   2  14     1340.05     1348.40     19.72 o 
  -1   2  14      809.63      917.64     17.18 o 
   0   2  14     1342.12     1470.58     26.63 o 
   1   2  14     1520.95     1534.96     23.21 o 
   2   2  14       51.34      250.28     61.53 o 
   3   2  14      299.00      468.95     60.00 o 
   4   2  14      364.11      344.10     37.65 o 
   5   2  14       30.00       22.72     13.84 o 
   6   2  14      141.73      142.59     68.07 o 
  -6   3  14        0.07       11.36      8.23 o 
  -5   3  14       14.65        6.13      8.02 o 
  -4   3  14        3.33        7.26     13.14 o 
  -3   3  14      103.02      262.46     34.22 o 
  -2   3  14      453.33      335.49     52.08 o 
  -1   3  14      926.94      929.56     17.62 o 
   0   3  14     2339.34     2512.16     31.15 o 
   1   3  14      450.76      457.88     19.09 o 
   2   3  14      938.60     1082.83     22.12 o 
   3   3  14      147.43      180.93     33.52 o 
   4   3  14        1.41       -0.54     10.70 o 
   5   3  14      126.35      158.74     59.48 o 
   6   3  14      169.97      172.38     82.53 o 
  -6   4  14       67.98       41.07     23.58 o 
  -5   4  14      445.24      459.06     26.08 o 
  -4   4  14      740.87      736.58     23.94 o 
  -3   4  14      233.71      215.46     14.69 o 
  -2   4  14       94.44      272.90     31.44 o 
  -1   4  14       55.64      165.02     75.64 o 
   0   4  14     1656.35     1768.35     23.83 o 
   1   4  14     2539.16     2398.52    104.94 o 
   2   4  14       16.58        9.76      4.60 o 
   3   4  14      386.81      443.69     23.23 o 
   4   4  14      139.37      167.58     41.04 o 
   5   4  14      186.70      192.29     46.27 o 
   6   4  14      193.18      154.18     51.51 o 
  -6   5  14       76.12       52.30     33.56 o 
  -5   5  14      299.07      300.09     19.18 o 
  -4   5  14     1365.75     1209.84     34.55 o 
  -3   5  14        1.34       11.08      5.83 o 
  -2   5  14       48.49       66.93     14.42 o 
  -1   5  14      371.18      360.90     14.07 o 
   0   5  14      284.65      229.85     11.61 o 
   1   5  14        1.81        7.39      5.42 o 
   2   5  14      761.56      722.93     25.81 o 
   3   5  14      782.90      795.67     32.15 o 
   4   5  14      311.29      312.27     25.36 o 
   5   5  14       53.00       94.91     22.63 o 
   6   5  14        0.00        7.50      9.05 o 
  -6   6  14       19.90       24.95     11.67 o 
  -5   6  14       39.15       35.70     12.83 o 
  -4   6  14       84.32       99.33     33.66 o 
  -3   6  14       68.04       99.15     17.74 o 
  -2   6  14       51.51      199.80     27.59 o 
  -1   6  14     2945.01     2718.23     59.15 o 
   0   6  14        0.56        7.71      4.16 o 
   1   6  14      386.07      495.69     17.84 o 
   2   6  14       13.65       27.84      7.12 o 
   3   6  14     1036.34      946.10     41.64 o 
   4   6  14     1153.04     1040.00     36.92 o 
   5   6  14      105.77       81.52     24.94 o 
   6   6  14      108.21       92.27     43.22 o 
  -6   7  14       96.86       66.10     29.35 o 
  -5   7  14       16.89       18.39      9.04 o 
  -4   7  14       28.63       44.99     12.53 o 
  -3   7  14      258.92      271.25     20.08 o 
  -2   7  14        3.70       29.20     13.03 o 
  -1   7  14     1694.45     1605.07     32.18 o 
   0   7  14     1180.71     1189.88     24.46 o 
   1   7  14        5.58        9.48      7.43 o 
   2   7  14      110.07      107.84     23.14 o 
   3   7  14     1372.31     1339.41     43.34 o 
   4   7  14       32.51       20.39      7.94 o 
   5   7  14       42.17       65.44     19.57 o 
  -5   8  14      846.90      872.51     29.66 o 
  -4   8  14      118.26      140.80     65.51 o 
  -3   8  14      483.58      462.84     21.41 o 
  -2   8  14        0.42       11.07      5.45 o 
  -1   8  14        4.57       26.95     35.83 o 
   0   8  14        4.18        9.90      7.19 o 
   1   8  14      508.54      449.56     17.52 o 
   2   8  14       73.18       92.30     22.35 o 
   3   8  14      750.45      702.95     26.59 o 
   4   8  14       36.81       46.85     10.73 o 
   5   8  14        0.23       10.53      9.73 o 
  -5   9  14        0.01       14.26      8.82 o 
  -4   9  14       10.87        8.37      7.64 o 
  -3   9  14       31.63       35.32     12.21 o 
  -2   9  14     2248.62     2150.26     83.12 o 
  -1   9  14      209.83      193.13     11.50 o 
   0   9  14      184.30      194.76     11.12 o 
   1   9  14       26.22       27.97     11.18 o 
   2   9  14     1595.13     1398.59     40.59 o 
   3   9  14      168.05      149.35     27.72 o 
   4   9  14      350.93      319.17     21.39 o 
   5   9  14       50.11       49.33     20.75 o 
  -5  10  14      225.46      194.29     72.68 o 
  -4  10  14      132.59      110.87     37.67 o 
  -3  10  14      107.16      114.06     29.29 o 
  -2  10  14      542.23      591.75     31.92 o 
  -1  10  14      490.43      516.71     24.96 o 
   0  10  14      190.55      148.10     17.59 o 
   1  10  14      109.72      133.25     19.95 o 
   2  10  14      314.70      309.83     23.35 o 
   3  10  14       15.43       24.22      6.99 o 
   4  10  14      146.39      125.63     30.03 o 
  -4  11  14       95.50      102.69     36.26 o 
  -3  11  14        4.31       14.71     13.29 o 
  -2  11  14      527.36      540.12     31.90 o 
  -1  11  14      284.66      466.31     71.33 o 
   0  11  14      596.41      589.84     22.75 o 
   1  11  14     1848.78     1663.85     44.75 o 
   2  11  14      173.43      179.62     35.63 o 
   3  11  14      188.93      147.67     19.82 o 
   4  11  14      108.49      100.79     35.23 o 
  -4  12  14        0.92       24.75     11.66 o 
  -3  12  14      102.68       69.36     24.36 o 
  -2  12  14       22.17       22.35      9.93 o 
  -1  12  14       72.18       75.53     24.55 o 
   0  12  14      530.12      477.81     24.81 o 
   1  12  14       50.40       49.52     14.64 o 
   2  12  14       94.90      126.15     22.18 o 
   3  12  14        1.22       12.89      6.27 o 
   4  12  14        2.73       11.64      7.56 o 
  -3  13  14      135.19      155.96     48.81 o 
  -2  13  14        0.10       12.55      8.97 o 
  -1  13  14        6.25       19.20     16.23 o 
   0  13  14       37.96       31.93     11.45 o 
   1  13  14        0.46        4.92      6.29 o 
   2  13  14      109.97       89.22     23.80 o 
   3  13  14        7.10       13.67      6.51 o 
  -2  14  14        0.26       17.06      9.84 o 
  -1  14  14       72.72       70.15     26.02 o 
   0  14  14       34.70       35.64     19.38 o 
   1  14  14       26.49       29.05     12.70 o 
   2  14  14       81.71       92.55     31.82 o 
  -1  15  14        4.60       24.71     13.88 o 
   0  15  14      125.84       95.54     48.90 o 
   1  15  14      150.51      142.30     35.60 o 
  -6   1  15       28.07       47.73     18.13 o 
  -5   1  15       14.87       19.84     12.07 o 
  -4   1  15      342.30      361.84     20.81 o 
  -3   1  15      155.94      153.35     15.04 o 
  -2   1  15     1404.82     1412.53     36.83 o 
  -1   1  15     1845.05     2141.81     23.52 o 
   0   1  15       35.28       52.58      9.46 o 
   1   1  15     1546.30     1648.82     25.72 o 
   2   1  15      640.50      645.25     37.32 o 
   3   1  15      616.49      607.59     24.27 o 
   4   1  15      769.57      770.94     37.68 o 
   5   1  15      434.23      473.46     38.40 o 
   6   1  15      668.98      700.07     42.35 o 
  -6   2  15      160.25      154.66     65.69 o 
  -5   2  15      254.55      214.72     71.07 o 
  -4   2  15      191.33      183.99     19.97 o 
  -3   2  15     2986.30     2702.41     76.49 o 
  -2   2  15     2448.42     2418.97     29.99 o 
  -1   2  15      455.70      598.89     21.51 o 
   0   2  15       18.54       18.17      4.99 o 
   1   2  15     1488.95     1272.70     32.46 o 
   2   2  15      895.30      823.99     23.51 o 
   3   2  15        0.09        0.51      3.91 o 
   4   2  15      113.19      122.06     36.24 o 
   5   2  15        2.50       16.26     15.03 o 
   6   2  15        0.95        8.15     13.92 o 
  -6   3  15      352.28      366.15     33.79 o 
  -5   3  15       59.92       74.51     22.35 o 
  -4   3  15      722.20      718.98     22.72 o 
  -3   3  15        8.15       20.90      8.08 o 
  -2   3  15     1016.15     1062.80     30.79 o 
  -1   3  15        9.29       29.75     11.75 o 
   0   3  15       21.63       66.93     12.29 o 
   1   3  15      440.64      531.63     20.04 o 
   2   3  15      724.72      719.68     25.30 o 
   3   3  15      678.24      698.89     59.15 o 
   4   3  15      741.63      767.39     27.62 o 
   5   3  15       43.93       44.26     12.62 o 
   6   3  15       64.23      101.01     24.19 o 
  -6   4  15      288.85      352.37     37.55 o 
  -5   4  15       10.06       17.65      8.07 o 
  -4   4  15        5.47        8.43      7.40 o 
  -3   4  15     1579.06     1572.10     42.68 o 
  -2   4  15      116.03       81.29     21.05 o 
  -1   4  15     2622.75     2583.73    133.79 o 
   0   4  15       69.13      114.91     18.62 o 
   1   4  15     1842.32     1694.32    146.31 o 
   2   4  15       30.40      149.25     36.59 o 
   3   4  15      722.20      703.08     45.91 o 
   4   4  15       22.80       34.30     11.00 o 
   5   4  15      219.74      237.01     45.75 o 
   6   4  15       18.85       32.85     14.96 o 
  -6   5  15        5.22        3.11     12.12 o 
  -5   5  15       10.76       28.31     10.14 o 
  -4   5  15      526.22      477.88     23.94 o 
  -3   5  15     1170.96     1188.86     40.27 o 
  -2   5  15        0.81       87.87     20.28 o 
  -1   5  15      550.78      558.07     18.89 o 
   0   5  15       37.98       30.91      6.85 o 
   1   5  15      223.97      217.14     10.73 o 
   2   5  15     2243.52     2107.39     85.78 o 
   3   5  15       26.61       30.17      8.22 o 
   4   5  15       29.07       26.91      8.57 o 
   5   5  15       66.99       53.04     17.53 o 
   6   5  15      344.98      413.29     27.87 o 
  -6   6  15       75.18       74.59     48.76 o 
  -5   6  15      123.31      119.62     32.27 o 
  -4   6  15      286.85      333.96     42.08 o 
  -3   6  15        0.25      109.55     21.23 o 
  -2   6  15       37.74       48.48     11.93 o 
  -1   6  15      125.10      240.86     29.59 o 
   0   6  15      906.56     1045.82     23.10 o 
   1   6  15     1995.37     1875.82     47.21 o 
   2   6  15        5.20       14.28      8.85 o 
   3   6  15     2425.02     2236.79     53.85 o 
   4   6  15      125.44      121.10     24.32 o 
   5   6  15      357.68      394.04     22.42 o 
  -5   7  15      518.89      570.98     23.35 o 
  -4   7  15       14.43       17.55      9.35 o 
  -3   7  15       58.00      176.85     27.03 o 
  -2   7  15      269.84      294.45     23.81 o 
  -1   7  15     2726.18     2562.74     50.19 o 
   0   7  15      725.56      779.82     24.02 o 
   1   7  15      213.04      351.68     36.96 o 
   2   7  15      851.80      802.61     30.51 o 
   3   7  15      265.21      264.77     19.93 o 
   4   7  15      355.56      328.69     26.08 o 
   5   7  15       93.62      102.28     31.59 o 
  -5   8  15       38.15       38.75     13.34 o 
  -4   8  15      208.59      210.35     51.10 o 
  -3   8  15        0.20       74.87     13.91 o 
  -2   8  15      713.29      723.02     27.88 o 
  -1   8  15       92.06       90.78     20.77 o 
   0   8  15     1210.36     1141.32     57.45 o 
   1   8  15      305.57      258.31     15.68 o 
   2   8  15       14.43       14.49      6.33 o 
   3   8  15      562.85      547.00     27.08 o 
   4   8  15      141.77       88.91     22.44 o 
   5   8  15       46.82       44.02     13.44 o 
  -5   9  15      131.71       92.12     35.81 o 
  -4   9  15       71.67       76.54     19.60 o 
  -3   9  15      158.01      138.04     46.41 o 
  -2   9  15       10.96      131.07     26.38 o 
  -1   9  15     2357.55     2203.88     48.36 o 
   0   9  15     1267.19     1423.82     45.38 o 
   1   9  15      231.18      254.18     67.01 o 
   2   9  15       37.33       40.05     10.52 o 
   3   9  15       39.55       52.14     18.59 o 
   4   9  15        2.88       10.86      6.08 o 
   5   9  15        2.38       25.03      9.05 o 
  -5  10  15       38.03       38.73     16.99 o 
  -4  10  15       12.97       14.54      9.80 o 
  -3  10  15      115.96       95.55     26.18 o 
  -2  10  15      130.78      140.76     31.44 o 
  -1  10  15        8.50       18.90      8.55 o 
   0  10  15      140.44      152.51     15.76 o 
   1  10  15       61.92       44.71      9.40 o 
   2  10  15     1640.52     1484.81     42.01 o 
   3  10  15        8.70       23.33      7.72 o 
   4  10  15        7.38       12.07      6.48 o 
  -4  11  15       60.96       44.53     21.75 o 
  -3  11  15        0.34       21.05     10.95 o 
  -2  11  15      320.00      277.25     57.93 o 
  -1  11  15      389.19      411.30     38.12 o 
   0  11  15      612.18      627.04     22.94 o 
   1  11  15      681.14      602.36     27.04 o 
   2  11  15      184.33      152.20     37.36 o 
   3  11  15      189.42      159.38     37.78 o 
   4  11  15      234.92      196.72     23.05 o 
  -4  12  15       26.05       39.03     16.31 o 
  -3  12  15       96.44       93.50     33.16 o 
  -2  12  15      364.86      338.21     32.76 o 
  -1  12  15        0.25       19.39     15.51 o 
   0  12  15      123.87      125.63     25.20 o 
   1  12  15      594.29      576.47     29.31 o 
   2  12  15       24.33       34.04     10.99 o 
   3  12  15      168.42      156.41     47.64 o 
  -3  13  15       12.85       15.23     12.72 o 
  -2  13  15       42.71       33.33     11.69 o 
  -1  13  15      162.34      142.27     52.58 o 
   0  13  15      247.43      263.04     71.42 o 
   1  13  15       13.45       15.61      9.47 o 
   2  13  15       60.04       39.43     12.30 o 
   3  13  15       41.80       45.77     17.53 o 
  -2  14  15       19.90       33.25     13.67 o 
  -1  14  15      428.30      404.17     66.73 o 
   0  14  15      487.96      495.07     39.51 o 
   1  14  15        6.32       19.60     11.22 o 
   2  14  15      102.65       75.97     32.35 o 
  -1  15  15       29.38       40.68     17.61 o 
   0  15  15       24.55       51.53     21.11 o 
  -6   0  16      123.37       72.63     38.52 o 
  -5   0  16       22.62       34.68     22.44 o 
  -4   0  16     1145.05     1198.41     66.67 o 
  -3   0  16      707.42      728.37     27.13 o 
  -2   0  16    16755.94    17397.37    247.34 o 
  -1   0  16    15121.05    15968.76    254.44 o 
   0   0  16      373.49      334.03     16.19 o 
   1   0  16     1530.97     2678.68    648.82 o 
   2   0  16     1664.01     1710.58     41.82 o 
   3   0  16     1378.11     1416.50     54.84 o 
   4   0  16     1559.01     1517.82     86.34 o 
   5   0  16      837.77      928.04     78.59 o 
   6   0  16       12.87       28.07     20.89 o 
  -6   1  16       96.48       77.90     47.89 o 
  -5   1  16      749.82      710.11     63.11 o 
  -4   1  16      459.16      464.36     26.81 o 
  -3   1  16      163.22      177.47     20.46 o 
  -2   1  16     1327.57     1373.05     28.49 o 
  -1   1  16       35.84       22.26      5.79 o 
   0   1  16      625.75      654.87     14.19 o 
   1   1  16        2.56       12.77      3.88 o 
   2   1  16       58.34      149.39     36.94 o 
   3   1  16      165.86      182.42     27.92 o 
   4   1  16        0.45       11.00     11.62 o 
   5   1  16       26.24       31.51     13.61 o 
   6   1  16       55.32       87.73     32.29 o 
  -6   2  16      211.53      223.70     77.15 o 
  -5   2  16       95.65      121.77     39.61 o 
  -4   2  16        8.30       18.51      7.61 o 
  -3   2  16       11.72       16.20      4.90 o 
  -2   2  16        7.91       53.32     11.61 o 
  -1   2  16       13.58       16.38      4.72 o 
   0   2  16      583.49      634.19     16.45 o 
   1   2  16      112.30       96.58     16.83 o 
   2   2  16       53.18       82.10     17.70 o 
   3   2  16      859.33      833.08     44.20 o 
   4   2  16        4.49        4.14     20.76 o 
   5   2  16       16.74       17.92      8.60 o 
   6   2  16       62.03       46.10     24.36 o 
  -6   3  16        7.64       16.62     12.30 o 
  -5   3  16        0.50       14.05     10.27 o 
  -4   3  16      953.03      985.54     36.53 o 
  -3   3  16     1883.82     1874.81     50.46 o 
  -2   3  16      248.24      230.53     22.61 o 
  -1   3  16     1331.19     1190.54     48.89 o 
   0   3  16       25.90       23.49      5.74 o 
   1   3  16        0.39       21.36     36.45 o 
   2   3  16      203.12      176.26     26.07 o 
   3   3  16     1557.36     1489.09     53.35 o 
   4   3  16      533.68      562.65     34.21 o 
   5   3  16       19.21       27.95     11.57 o 
   6   3  16      199.85      203.91     53.18 o 
  -6   4  16       23.66       35.87     18.61 o 
  -5   4  16       22.78       33.32      9.41 o 
  -4   4  16      241.63      210.01     21.73 o 
  -3   4  16        0.95       78.54     15.31 o 
  -2   4  16     1426.94     1270.21     32.12 o 
  -1   4  16       17.00       10.75      2.79 o 
   0   4  16      668.90      744.49     24.68 o 
   1   4  16        8.40        6.26      4.89 o 
   2   4  16      333.82      344.82     13.83 o 
   3   4  16      108.43      110.71     22.96 o 
   4   4  16      633.47      612.72     28.06 o 
   5   4  16        6.24        3.95     10.46 o 
   6   4  16       81.69       63.08     32.22 o 
  -6   5  16       23.54       29.16     16.78 o 
  -5   5  16      117.29      101.65     27.21 o 
  -4   5  16       22.76       19.99      9.08 o 
  -3   5  16       40.56       60.31     14.36 o 
  -2   5  16        0.77      225.10     42.24 o 
  -1   5  16      276.23      282.02     13.05 o 
   0   5  16      319.29      342.65     15.64 o 
   1   5  16      537.59      514.20     21.04 o 
   2   5  16      466.84      498.09     14.26 o 
   3   5  16      129.89      182.08     30.84 o 
   4   5  16      215.50      191.46     43.23 o 
   5   5  16      115.97      120.82     35.90 o 
  -6   6  16       10.09       13.85     11.99 o 
  -5   6  16      288.40      282.88     24.31 o 
  -4   6  16        0.03       10.85      8.28 o 
  -3   6  16      258.19      456.43     42.44 o 
  -2   6  16        0.37       -0.14      6.71 o 
  -1   6  16      108.35      104.80     13.29 o 
   0   6  16      427.90      417.41     18.44 o 
   1   6  16        0.15        3.00      3.99 o 
   2   6  16        2.45       29.97      9.86 o 
   3   6  16       12.92       15.59      6.77 o 
   4   6  16        5.60       16.16      8.72 o 
   5   6  16      224.04      219.49     23.65 o 
  -5   7  16      484.92      502.49     22.98 o 
  -4   7  16       22.39       14.02      8.34 o 
  -3   7  16      711.14      722.02     25.42 o 
  -2   7  16        0.50       74.47     19.12 o 
  -1   7  16     1292.05     1202.43     33.70 o 
   0   7  16        2.18        9.58      4.10 o 
   1   7  16      500.45      469.77     34.67 o 
   2   7  16     3007.90     2986.92     85.68 o 
   3   7  16      836.26      766.72     28.81 o 
   4   7  16      189.53      200.49     20.87 o 
   5   7  16        5.77        5.47      8.60 o 
  -5   8  16       93.41       99.62     37.91 o 
  -4   8  16       29.46       38.51      8.63 o 
  -3   8  16      454.90      533.64     27.82 o 
  -2   8  16       55.84       74.36     12.68 o 
  -1   8  16        9.95       16.55      5.71 o 
   0   8  16      205.05      222.40     17.25 o 
   1   8  16       36.72       52.26     11.21 o 
   2   8  16       10.88       29.94      9.98 o 
   3   8  16      104.55       72.66     12.93 o 
   4   8  16      170.15      125.09     31.70 o 
   5   8  16       81.66       87.59     21.62 o 
  -5   9  16       42.13       62.90     43.06 o 
  -4   9  16      146.15      144.75     45.58 o 
  -3   9  16      892.04      887.34     42.50 o 
  -2   9  16      142.09      134.22     25.76 o 
  -1   9  16     2135.31     2038.05     55.65 o 
   0   9  16       96.65       79.93     17.62 o 
   1   9  16       74.32      167.40     38.44 o 
   2   9  16      214.63      238.43     52.28 o 
   3   9  16      126.74      122.83     22.36 o 
   4   9  16      137.60      139.74     34.83 o 
   5   9  16       20.43       31.27     10.54 o 
  -4  10  16       79.76       88.58     36.03 o 
  -3  10  16      122.33      171.09     43.92 o 
  -2  10  16       17.88      147.41     38.87 o 
  -1  10  16       58.19      168.86     34.75 o 
   0  10  16       21.83       29.70      8.27 o 
   1  10  16     1931.78     1700.93     43.65 o 
   2  10  16     2964.21     2701.43     40.93 o 
   3  10  16      313.80      315.26     19.04 o 
   4  10  16       12.22        9.75      9.89 o 
  -4  11  16        0.06       11.09      8.00 o 
  -3  11  16       18.37       34.04     13.61 o 
  -2  11  16      227.80      231.27     35.67 o 
  -1  11  16      156.41      167.72     39.21 o 
   0  11  16      234.41      240.50     20.80 o 
   1  11  16       21.88       29.39      9.14 o 
   2  11  16        0.83        8.90      7.20 o 
   3  11  16        6.15       26.97      9.90 o 
   4  11  16      173.40      196.33     42.00 o 
  -3  12  16       34.93       35.24     16.46 o 
  -2  12  16      132.27      136.88     41.76 o 
  -1  12  16        9.25        5.44      9.46 o 
   0  12  16      185.89      136.47     44.41 o 
   1  12  16       71.52       58.95     18.02 o 
   2  12  16        0.75        4.47      8.40 o 
   3  12  16       19.68       14.80      7.90 o 
  -3  13  16       28.02       34.10     16.17 o 
  -2  13  16       25.55       38.46     16.34 o 
  -1  13  16       46.04       50.59     14.94 o 
   0  13  16        4.66        6.65     11.19 o 
   1  13  16       58.53       64.82     18.41 o 
   2  13  16       73.00       70.32     23.98 o 
   3  13  16       25.22       52.37     16.62 o 
  -2  14  16        0.10       15.83     11.15 o 
  -1  14  16       80.50       80.05     36.83 o 
   0  14  16        7.62        8.57     10.43 o 
   1  14  16       99.36       76.42     22.20 o 
   2  14  16      227.01      203.07     28.25 o 
   0  15  16       73.33       59.34     28.00 o 
  -6   1  17        1.81       69.76     24.08 o 
  -5   1  17        0.01       18.92     16.74 o 
  -4   1  17       47.31       40.93     17.87 o 
  -3   1  17       34.76       39.18      6.58 o 
  -2   1  17      986.92      974.34     18.48 o 
  -1   1  17     2631.45     2483.06     32.33 o 
   0   1  17       25.99       38.47      7.58 o 
   1   1  17       96.81      346.21     53.77 o 
   2   1  17      315.84      365.05     19.62 o 
   3   1  17        8.33        7.42      5.30 o 
   4   1  17      180.57      169.70     61.65 o 
   5   1  17       11.23       18.12     11.25 o 
   6   1  17        7.51       11.34      9.63 o 
  -6   2  17      130.81       95.81     51.54 o 
  -5   2  17       64.27       75.85     25.85 o 
  -4   2  17       83.80       78.43     19.14 o 
  -3   2  17       28.02      104.97     23.18 o 
  -2   2  17      855.98      753.27     18.67 o 
  -1   2  17       96.69      106.78     18.51 o 
   0   2  17       51.13       44.83      9.18 o 
   1   2  17       30.34       24.01      6.37 o 
   2   2  17     1247.98     1135.67     31.40 o 
   3   2  17       75.49      161.20     58.38 o 
   4   2  17       15.78       11.79     13.28 o 
   5   2  17      100.61      108.76     55.97 o 
   6   2  17       98.14       94.71     54.33 o 
  -6   3  17      103.85       94.58     29.20 o 
  -5   3  17       53.95       60.49     15.55 o 
  -4   3  17        4.15       28.16     38.36 o 
  -3   3  17      166.08      279.44     29.88 o 
  -2   3  17        6.67        7.23      8.34 o 
  -1   3  17      370.26      333.82     12.49 o 
   0   3  17     1285.49     1390.96     26.65 o 
   1   3  17      596.57      511.04     18.31 o 
   2   3  17        0.54       51.08     19.24 o 
   3   3  17      544.13      532.82     24.24 o 
   4   3  17       49.59       29.35     10.96 o 
   5   3  17      152.44      169.55     30.60 o 
   6   3  17       36.35       60.93     22.51 o 
  -6   4  17      120.12      113.20     39.63 o 
  -5   4  17       36.34       33.59     13.60 o 
  -4   4  17     1352.88     1364.50     39.59 o 
  -3   4  17      147.30      158.03     19.21 o 
  -2   4  17       12.40       40.00      8.68 o 
  -1   4  17       15.98       11.49      4.23 o 
   0   4  17      439.47      340.12     15.99 o 
   1   4  17       32.13       41.92      9.22 o 
   2   4  17     1082.56     1055.54     27.49 o 
   3   4  17       60.89       89.90     17.92 o 
   4   4  17       40.14       26.25     12.92 o 
   5   4  17      483.02      562.76     38.46 o 
   6   4  17      123.40      146.50     39.64 o 
  -6   5  17      189.79      182.29     61.80 o 
  -5   5  17       77.66       96.22     26.59 o 
  -4   5  17        0.88       10.50      7.30 o 
  -3   5  17      389.04      358.00     20.89 o 
  -2   5  17      836.31      914.74     31.09 o 
  -1   5  17     1874.27     1633.29    172.56 o 
   0   5  17      430.95      442.16     15.29 o 
   1   5  17     1147.63     1006.58     52.44 o 
   2   5  17      213.38      193.12     21.28 o 
   3   5  17     1256.76     1123.36     37.52 o 
   4   5  17       73.65       51.34     11.85 o 
   5   5  17       74.48       58.27     16.57 o 
  -5   6  17       65.52       87.58     23.04 o 
  -4   6  17       42.88       49.31     11.79 o 
  -3   6  17        1.36       13.08      7.26 o 
  -2   6  17      584.80      548.01     35.46 o 
  -1   6  17        2.08       16.52     51.99 o 
   0   6  17      437.19      439.84     16.33 o 
   1   6  17     1018.28      948.82     27.09 o 
   2   6  17       42.73       49.33     14.28 o 
   3   6  17        0.61       12.57      6.99 o 
   4   6  17      285.50      317.93     51.07 o 
   5   6  17       99.56      100.01     31.08 o 
  -5   7  17       17.42       17.67      7.95 o 
  -4   7  17       46.25       40.08     11.62 o 
  -3   7  17      433.81      509.18     25.71 o 
  -2   7  17       14.53      362.55     49.30 o 
  -1   7  17       19.24      339.37     44.00 o 
   0   7  17        0.50        4.25      5.33 o 
   1   7  17     2919.81     3004.65     57.23 o 
   2   7  17       65.69       76.93     15.02 o 
   3   7  17      249.26      199.42     28.63 o 
   4   7  17       51.81       36.50     11.10 o 
   5   7  17       53.09       63.65     22.14 o 
  -5   8  17       85.96       86.88     17.18 o 
  -4   8  17      516.74      507.19     25.19 o 
  -3   8  17        1.21       13.88      6.75 o 
  -2   8  17      336.11      282.69     24.45 o 
  -1   8  17      124.31      127.51     13.21 o 
   0   8  17     1424.92     1414.07     45.09 o 
   1   8  17        1.31        6.87      6.59 o 
   2   8  17     1184.24     1138.15     32.90 o 
   3   8  17      224.97      242.00     35.19 o 
   4   8  17       61.58       54.72     21.13 o 
   5   8  17       11.66        7.07      4.88 o 
  -5   9  17       46.71       38.54     22.47 o 
  -4   9  17        0.03        4.95      9.85 o 
  -3   9  17        0.37       11.38      6.01 o 
  -2   9  17     1133.69     1003.33     31.54 o 
  -1   9  17       16.68       35.02     10.18 o 
   0   9  17      270.70      292.24     15.58 o 
   1   9  17      271.94      265.59     33.85 o 
   2   9  17       19.53       41.46     12.13 o 
   3   9  17       61.63       71.74     15.96 o 
   4   9  17       50.78       47.93     15.73 o 
  -4  10  17      126.67      129.79     45.80 o 
  -3  10  17       21.62       31.40     15.08 o 
  -2  10  17      155.91      285.02     63.31 o 
  -1  10  17        1.14       20.30     12.14 o 
   0  10  17        0.83        4.26      7.35 o 
   1  10  17      110.95       62.43     32.20 o 
   2  10  17      204.92      212.64     26.41 o 
   3  10  17        0.84        6.64      7.62 o 
   4  10  17       41.56       33.22     11.46 o 
  -4  11  17       34.23       30.86     21.11 o 
  -3  11  17      246.87      291.90     24.72 o 
  -2  11  17       23.71       38.30      9.99 o 
  -1  11  17       72.71       76.32     21.11 o 
   0  11  17       35.77       29.45      8.31 o 
   1  11  17      138.81      132.09     33.52 o 
   2  11  17       41.79       39.40     10.82 o 
   3  11  17      189.72      143.56     33.97 o 
   4  11  17       37.74       30.26     10.25 o 
  -3  12  17       46.44       46.02     21.03 o 
  -2  12  17       52.04       59.82     13.44 o 
  -1  12  17       10.94       25.83     10.56 o 
   0  12  17        1.11        3.72     15.31 o 
   1  12  17        5.79        8.90      5.67 o 
   2  12  17      908.98      939.92     27.86 o 
   3  12  17       25.66       34.31     12.83 o 
  -3  13  17      364.08      404.79     48.33 o 
  -2  13  17       32.22       37.60     12.09 o 
  -1  13  17      364.75      358.25     37.44 o 
   0  13  17        0.03        7.42     10.46 o 
   1  13  17        7.75        7.66      6.96 o 
   2  13  17       23.86       29.96     10.71 o 
  -2  14  17        1.14       18.23      9.45 o 
  -1  14  17        4.05       10.30     10.48 o 
   0  14  17      168.02      187.33     67.10 o 
   1  14  17       26.56       28.37      9.89 o 
  -6   0  18      230.09      230.62     61.53 o 
  -5   0  18       19.89      138.33     74.59 o 
  -3   0  18        6.40        8.27      4.74 o 
  -2   0  18      265.12      275.91     11.78 o 
  -1   0  18      661.78      627.58     25.67 o 
   0   0  18       98.01      155.06     28.24 o 
   1   0  18        0.95        3.77      4.53 o 
   2   0  18      300.05      280.56     25.87 o 
   3   0  18       48.86      112.80     53.58 o 
   4   0  18      409.13      436.03     43.42 o 
   5   0  18      311.29      318.27    159.79 o 
   6   0  18       13.16       41.13     26.20 o 
  -6   1  18       59.02       77.95     37.29 o 
  -5   1  18       16.77       10.59     14.36 o 
  -4   1  18        9.34        7.87      9.12 o 
  -3   1  18        1.39        8.92      4.33 o 
  -2   1  18      652.18      638.64     18.84 o 
  -1   1  18      398.88      388.39     16.06 o 
   0   1  18       68.69       78.92     13.75 o 
   1   1  18      952.61      953.21     19.12 o 
   2   1  18       31.44       37.11      7.36 o 
   3   1  18     1090.80      977.90     81.52 o 
   4   1  18      218.46      222.75     61.45 o 
   5   1  18      153.67      211.50     63.72 o 
   6   1  18        3.60       10.15     16.24 o 
  -6   2  18       12.92       21.15     14.57 o 
  -5   2  18      223.97      209.62     63.21 o 
  -4   2  18      551.32      513.94     20.01 o 
  -3   2  18     2329.05     2010.87    137.29 o 
  -2   2  18      243.30      273.14     21.13 o 
  -1   2  18     2110.32     2249.98     37.47 o 
   0   2  18     1767.75     1842.40     26.86 o 
   1   2  18       78.26      304.91     47.85 o 
   2   2  18      800.88      759.11     23.72 o 
   3   2  18       33.84       57.82     32.82 o 
   4   2  18        0.17        7.84     11.99 o 
   5   2  18        2.85       15.00     14.08 o 
   6   2  18      144.30      122.94     57.74 o 
  -6   3  18       59.86       73.75     35.40 o 
  -5   3  18       13.13       32.85     16.83 o 
  -4   3  18      240.07      210.95     22.94 o 
  -3   3  18      111.87      151.55     27.48 o 
  -2   3  18      668.74      607.08     15.94 o 
  -1   3  18      256.96      255.89     10.58 o 
   0   3  18       10.24       16.71      5.09 o 
   1   3  18      709.76      739.08     24.91 o 
   2   3  18       19.87       33.83     14.29 o 
   3   3  18     1346.28     1331.90     50.67 o 
   4   3  18       54.98       59.93     14.68 o 
   5   3  18      647.36      681.08     29.55 o 
   6   3  18        0.50       17.69      9.98 o 
  -6   4  18       32.68       29.16     18.94 o 
  -5   4  18       60.73       45.57     15.63 o 
  -4   4  18      155.15      169.55     28.18 o 
  -3   4  18      871.43      806.99     29.23 o 
  -2   4  18       23.49      120.77     22.02 o 
  -1   4  18       45.76       59.75     12.41 o 
   0   4  18      227.43      188.51     14.25 o 
   1   4  18      187.77      194.91     14.10 o 
   2   4  18      699.20      682.36     22.51 o 
   3   4  18       65.59      100.59     22.05 o 
   4   4  18     1456.43     1480.11     65.45 o 
   5   4  18        7.62       17.49      9.54 o 
  -6   5  18        0.06       16.16     11.38 o 
  -5   5  18        0.16        7.49      6.13 o 
  -4   5  18      101.69      114.90     24.21 o 
  -3   5  18      297.53      371.25     27.62 o 
  -2   5  18      149.12      145.44     28.67 o 
  -1   5  18      333.89      384.56     17.11 o 
   0   5  18      125.44      167.04     22.98 o 
   1   5  18     1402.32     1425.75     32.19 o 
   2   5  18      409.75      416.32     18.48 o 
   3   5  18      233.56      228.87     40.32 o 
   4   5  18       44.49       40.39     12.02 o 
   5   5  18       70.21       49.85     20.41 o 
  -5   6  18       31.83       47.91     16.30 o 
  -4   6  18      394.06      323.21     31.22 o 
  -3   6  18      108.93      126.99     26.47 o 
  -2   6  18      846.89      728.37     27.30 o 
  -1   6  18      613.54      582.04     16.83 o 
   0   6  18      575.58      643.49     23.02 o 
   1   6  18       22.70       30.54      8.78 o 
   2   6  18       32.01       31.78      9.91 o 
   3   6  18      209.14      199.71     49.51 o 
   4   6  18        0.20        7.47      9.46 o 
   5   6  18      105.42      165.70     58.92 o 
  -5   7  18       57.03       27.85     13.15 o 
  -4   7  18       51.22       63.06     19.27 o 
  -3   7  18      116.26      140.85     26.36 o 
  -2   7  18       73.06       83.69     14.70 o 
  -1   7  18      304.47      292.03     16.29 o 
   0   7  18      272.69      296.58     14.93 o 
   1   7  18      330.60      318.70     14.83 o 
   2   7  18      350.34      286.80     26.64 o 
   3   7  18      585.32      543.65     27.81 o 
   4   7  18       25.83       23.03      9.42 o 
   5   7  18      302.72      326.38     34.03 o 
  -5   8  18        6.41       13.11      8.95 o 
  -4   8  18      125.80       49.35     36.81 o 
  -3   8  18      400.43      427.21     27.35 o 
  -2   8  18       42.21       69.57     32.46 o 
  -1   8  18      514.72      587.53     28.32 o 
   0   8  18      325.20      325.06     16.28 o 
   1   8  18     1989.71     1941.19     49.87 o 
   2   8  18      271.18      273.14     21.82 o 
   3   8  18        7.10       28.78      9.73 o 
   4   8  18      220.19      222.76     20.93 o 
   5   8  18        7.45       12.37     10.58 o 
  -5   9  18      120.15      129.48     40.73 o 
  -4   9  18       32.49       26.90     11.09 o 
  -3   9  18      569.31      574.24     47.76 o 
  -2   9  18      110.18      100.62     28.58 o 
  -1   9  18       94.69      238.25     36.45 o 
   0   9  18      361.53      374.71     17.80 o 
   1   9  18     1509.92     1405.98     36.08 o 
   2   9  18      248.46      274.57     44.82 o 
   3   9  18      193.79      206.16     21.27 o 
   4   9  18      122.84       96.47     23.35 o 
  -4  10  18       22.97       27.88     12.76 o 
  -3  10  18       23.87       22.34      8.73 o 
  -2  10  18        0.45       15.10      9.61 o 
  -1  10  18       16.93       16.64     10.82 o 
   0  10  18       51.11       48.33     14.47 o 
   1  10  18       58.31       34.03      9.13 o 
   2  10  18        8.03       13.14      6.97 o 
   3  10  18       54.84       60.34     18.40 o 
   4  10  18       37.39       28.19     11.24 o 
  -4  11  18      599.66      587.66     35.84 o 
  -3  11  18       71.10       79.19     26.75 o 
  -2  11  18       13.85       22.53     10.31 o 
  -1  11  18      212.84      203.97     29.53 o 
   0  11  18       62.88       74.08     21.18 o 
   1  11  18        5.64       16.31      9.52 o 
   2  11  18       52.98       35.04     10.76 o 
   3  11  18      436.38      351.21     22.75 o 
  -3  12  18       49.18       44.57     15.07 o 
  -2  12  18        0.04       82.55     26.16 o 
  -1  12  18       16.50       29.34     12.13 o 
   0  12  18      291.36      309.12     64.50 o 
   1  12  18        2.29        6.25      5.90 o 
   2  12  18       27.46       30.53     11.22 o 
   3  12  18      102.30      105.71     29.08 o 
  -2  13  18       12.20       12.40     12.47 o 
  -1  13  18        0.02        8.91     13.88 o 
   0  13  18       12.33       19.91     12.73 o 
   1  13  18       14.95       18.14      8.94 o 
   2  13  18       18.27       28.90     10.44 o 
  -1  14  18        8.41       10.44     15.58 o 
   0  14  18       16.32       12.67     12.78 o 
   1  14  18       44.16       44.48     17.16 o 
  -6   1  19       46.73       56.32     24.18 o 
  -5   1  19       39.11       38.52     11.71 o 
  -4   1  19       50.05       51.36     18.76 o 
  -3   1  19        4.44       81.11     21.23 o 
  -2   1  19      148.15      142.64      9.72 o 
  -1   1  19      825.47      789.85     21.43 o 
   0   1  19        6.19        8.32      4.61 o 
   1   1  19       99.56      105.55     20.87 o 
   2   1  19       73.84      174.18     26.42 o 
   3   1  19      133.77      118.86     20.87 o 
   4   1  19       32.78       41.76     16.44 o 
   5   1  19      111.66      108.56     37.55 o 
   6   1  19       24.25       15.85     13.53 o 
  -6   2  19       24.39       31.54     18.79 o 
  -5   2  19      504.19      513.82     39.35 o 
  -4   2  19     1166.89      968.62     31.57 o 
  -3   2  19     1101.07     1020.96     33.80 o 
  -2   2  19      121.41      183.34     15.59 o 
  -1   2  19       57.49      160.20     39.92 o 
   0   2  19      307.20      293.86      9.27 o 
   1   2  19     1577.59     1526.52     35.42 o 
   2   2  19       23.97       22.76      7.52 o 
   3   2  19       77.39       78.35     16.96 o 
   4   2  19        1.78        4.22     14.70 o 
   5   2  19      163.04      189.28     66.57 o 
  -6   3  19       35.23       56.11     23.86 o 
  -5   3  19      111.74      110.55     41.94 o 
  -4   3  19        0.79        5.80      5.41 o 
  -3   3  19        0.64      125.30     25.01 o 
  -2   3  19      639.90      563.23     13.11 o 
  -1   3  19      382.68      531.02     40.77 o 
   0   3  19      148.77      154.40     20.24 o 
   1   3  19     2073.86     2218.13     62.22 o 
   2   3  19       80.52      105.93     14.51 o 
   3   3  19      198.69      229.70     49.40 o 
   4   3  19      707.86      735.66     31.63 o 
   5   3  19      201.80      249.75     59.86 o 
  -6   4  19        9.51       21.36     16.77 o 
  -5   4  19       25.13       65.80     18.90 o 
  -4   4  19      493.81      514.39     26.70 o 
  -3   4  19      957.30      922.76     28.96 o 
  -2   4  19      225.22      260.29     22.12 o 
  -1   4  19     1042.06     1026.65     22.75 o 
   0   4  19       81.97      120.60     20.28 o 
   1   4  19     1364.96     1301.75     42.28 o 
   2   4  19      404.85      400.49     13.79 o 
   3   4  19      265.97      257.09     53.01 o 
   4   4  19      329.82      324.38     52.15 o 
   5   4  19       35.81       65.34     25.67 o 
  -5   5  19       71.17       72.84     22.29 o 
  -4   5  19     1470.42     1456.96     51.02 o 
  -3   5  19      188.80      189.01     21.58 o 
  -2   5  19      483.27      508.92     21.84 o 
  -1   5  19        7.79        8.09      2.52 o 
   0   5  19       57.44       75.21     13.62 o 
   1   5  19       31.35       37.07      7.80 o 
   2   5  19      458.87      456.14     23.83 o 
   3   5  19       95.61      100.32     22.29 o 
   4   5  19      137.02      123.87     28.09 o 
   5   5  19      329.10      401.78     42.85 o 
  -5   6  19        0.02       12.36      8.29 o 
  -4   6  19       86.69      105.72     22.61 o 
  -3   6  19       52.44       79.03     16.29 o 
  -2   6  19      100.78      105.59     19.48 o 
  -1   6  19     1218.37     1133.59     29.18 o 
   0   6  19      382.06      392.97     13.91 o 
   1   6  19        4.18       57.31     36.61 o 
   2   6  19        0.03       15.00      7.53 o 
   3   6  19       94.09       96.37     23.11 o 
   4   6  19       16.79       15.47      9.49 o 
   5   6  19      298.76      273.99     53.75 o 
  -5   7  19       42.73       32.41     11.13 o 
  -4   7  19       75.51       62.50     14.13 o 
  -3   7  19       94.00      170.45     35.38 o 
  -2   7  19       19.75       40.96      9.91 o 
  -1   7  19      525.67      512.16     20.09 o 
   0   7  19      204.20      187.43     18.60 o 
   1   7  19      253.69      283.90     26.09 o 
   2   7  19      463.45      392.27     22.52 o 
   3   7  19     1334.71     1286.76     39.99 o 
   4   7  19       28.51       37.12     12.76 o 
   5   7  19        0.01       11.02     13.05 o 
  -5   8  19      116.27       61.10     21.59 o 
  -4   8  19      116.99      162.08     34.30 o 
  -3   8  19      204.42      260.93     40.17 o 
  -2   8  19      438.90      466.18     30.17 o 
  -1   8  19     1010.69      916.03     39.94 o 
   0   8  19      220.79      221.45     15.78 o 
   1   8  19      130.82      127.93     28.26 o 
   2   8  19      908.18      880.26     29.16 o 
   3   8  19        2.58       25.30     12.37 o 
   4   8  19       21.71       20.56      9.81 o 
  -4   9  19       51.28       56.09     12.46 o 
  -3   9  19      103.44      112.81     25.55 o 
  -2   9  19      596.35      566.17     30.76 o 
  -1   9  19      150.54      155.06     31.48 o 
   0   9  19      241.65      262.27     17.39 o 
   1   9  19        0.49       13.09      5.16 o 
   2   9  19       55.74       67.72     15.02 o 
   3   9  19       62.93       63.81     15.45 o 
   4   9  19        1.01       10.74      8.21 o 
  -4  10  19      225.64      208.28     30.93 o 
  -3  10  19       76.20       82.10     21.60 o 
  -2  10  19        5.07        5.06      6.52 o 
  -1  10  19       92.82      107.78     37.16 o 
   0  10  19       65.35       66.50     16.20 o 
   1  10  19      421.83      372.13     19.57 o 
   2  10  19        1.70       12.52      6.92 o 
   3  10  19       29.85       49.07     17.74 o 
   4  10  19       16.20       24.00      8.53 o 
  -4  11  19      101.60      102.21     34.46 o 
  -3  11  19       13.68       25.95      9.02 o 
  -2  11  19      102.55      103.88     30.10 o 
  -1  11  19       72.63       84.66     28.09 o 
   0  11  19        3.76        8.49      6.94 o 
   1  11  19      335.65      317.94     21.76 o 
   2  11  19        2.06        9.12      7.67 o 
   3  11  19      235.34      205.71     24.91 o 
  -3  12  19      286.35      283.51     27.43 o 
  -2  12  19        0.88       44.38     36.62 o 
  -1  12  19      206.44      203.55     64.32 o 
   0  12  19      135.81      158.59     53.34 o 
   1  12  19      280.84      209.98     24.86 o 
   2  12  19      117.28       73.92     21.87 o 
   3  12  19       23.57       38.84     13.12 o 
  -2  13  19       97.75       84.38     39.62 o 
  -1  13  19        2.84       11.59      8.24 o 
   0  13  19       19.11       27.47     14.64 o 
   1  13  19      245.17      206.00     26.17 o 
   2  13  19       90.38       86.22     30.08 o 
  -1  14  19      135.57      138.65     50.13 o 
   0  14  19        5.94       16.40     12.11 o 
   1  14  19      340.88      331.17     40.10 o 
  -6   0  20      249.86      204.84    129.27 o 
  -5   0  20      132.13      201.90     70.02 o 
  -4   0  20       75.36       70.67     38.76 o 
  -3   0  20       86.44       73.60     21.01 o 
  -2   0  20     1444.01     1426.92     53.65 o 
  -1   0  20      384.37      358.81     17.01 o 
   0   0  20       78.68      105.93     24.66 o 
   1   0  20      117.24      132.14     30.77 o 
   2   0  20      935.82      845.64     36.68 o 
   3   0  20       12.20       19.00      9.43 o 
   4   0  20      258.78      258.13     84.30 o 
   5   0  20      291.72      256.90    129.35 o 
  -6   1  20        0.45        7.99     12.33 o 
  -5   1  20        0.03       31.22     19.46 o 
  -4   1  20      302.42      267.96     50.77 o 
  -3   1  20      134.54      130.69     17.28 o 
  -2   1  20      974.11      948.73     29.90 o 
  -1   1  20        5.67        4.36      4.93 o 
   0   1  20      665.68      652.22     17.93 o 
   1   1  20       49.49       65.40     12.93 o 
   2   1  20     1370.19     1233.83     35.94 o 
   3   1  20        8.10       28.60     21.17 o 
   4   1  20       31.44       49.75     16.92 o 
   5   1  20      182.97      205.01     75.91 o 
  -6   2  20        0.89       23.62     17.13 o 
  -5   2  20      126.44      113.09     49.81 o 
  -4   2  20       16.74        9.96      8.58 o 
  -3   2  20      330.86      287.31     14.46 o 
  -2   2  20      275.74      250.29     11.98 o 
  -1   2  20       41.81      220.24     43.48 o 
   0   2  20      128.27      134.57     20.84 o 
   1   2  20     2518.14     2375.53     58.37 o 
   2   2  20      693.65      705.08     22.82 o 
   3   2  20     1642.79     1616.25     45.02 o 
   4   2  20        0.29       14.02      8.04 o 
   5   2  20       91.53       87.31     25.15 o 
  -6   3  20       60.74       51.40     19.86 o 
  -5   3  20      180.74      226.45     83.79 o 
  -4   3  20       91.29       63.17     25.22 o 
  -3   3  20        5.83       17.21      6.90 o 
  -2   3  20       68.12       78.29     10.93 o 
  -1   3  20       46.29       57.57      9.94 o 
   0   3  20      252.19      242.04     12.02 o 
   1   3  20       97.18       83.90     16.03 o 
   2   3  20      190.14      213.73     20.44 o 
   3   3  20      352.77      364.82     65.30 o 
   4   3  20       23.61       11.64      8.65 o 
   5   3  20      329.36      393.72     31.65 o 
  -5   4  20       38.60       54.78     20.47 o 
  -4   4  20      484.23      432.70     26.30 o 
  -3   4  20      137.32      154.23     32.24 o 
  -2   4  20      275.53      303.89     17.03 o 
  -1   4  20      459.29      480.66     15.65 o 
   0   4  20      140.16      155.84     25.23 o 
   1   4  20      702.47      735.73     32.13 o 
   2   4  20        2.23        6.39      5.03 o 
   3   4  20       13.01       21.82     10.37 o 
   4   4  20       35.00       54.30     15.31 o 
   5   4  20        2.16       23.01     12.99 o 
  -5   5  20       23.33       32.38     12.08 o 
  -4   5  20      314.32      323.92     26.27 o 
  -3   5  20      134.97      120.12     31.16 o 
  -2   5  20      714.60      666.69     29.40 o 
  -1   5  20        1.13       21.21     10.37 o 
   0   5  20      148.28      204.50     16.02 o 
   1   5  20      461.91      427.70     25.49 o 
   2   5  20        0.05        1.68      8.70 o 
   3   5  20       96.77      125.92     27.32 o 
   4   5  20       18.61       20.16     11.04 o 
   5   5  20        2.26        8.34     13.72 o 
  -5   6  20       28.32       46.59     11.42 o 
  -4   6  20      261.20      277.79     28.17 o 
  -3   6  20      142.66      192.74     40.32 o 
  -2   6  20       28.73       31.75      9.32 o 
  -1   6  20      316.37      260.77     12.18 o 
   0   6  20      677.39      698.46     23.15 o 
   1   6  20       51.74       37.32      9.33 o 
   2   6  20      306.02      278.08     25.59 o 
   3   6  20      250.50      224.47     52.02 o 
   4   6  20      614.60      664.60     44.98 o 
   5   6  20       27.72       29.75     12.95 o 
  -5   7  20       18.17       30.94     18.47 o 
  -4   7  20      121.46      108.52     22.96 o 
  -3   7  20       48.66      173.98     34.01 o 
  -2   7  20       18.30       47.93     15.12 o 
  -1   7  20      209.25      218.21     30.32 o 
   0   7  20       72.46       89.48     16.62 o 
   1   7  20      509.51      495.90     20.93 o 
   2   7  20       34.46       31.16     13.68 o 
   3   7  20        5.08        8.82      8.67 o 
   4   7  20       30.64       44.88     19.15 o 
   5   7  20       31.38       28.98     12.57 o 
  -5   8  20       28.59       26.04     10.35 o 
  -4   8  20       96.17      101.31     22.69 o 
  -3   8  20      606.05      588.80     32.17 o 
  -2   8  20      146.86      188.42     48.26 o 
  -1   8  20      360.97      425.17     20.62 o 
   0   8  20      951.53      956.62     42.28 o 
   1   8  20     1010.14      918.21     28.40 o 
   2   8  20       10.94       10.85      5.72 o 
   3   8  20      275.64      291.45     34.33 o 
   4   8  20       31.45       35.98     11.92 o 
  -4   9  20       80.82       56.61     23.88 o 
  -3   9  20       23.48       28.73     10.72 o 
  -2   9  20      488.36      462.91     27.65 o 
  -1   9  20      110.37      109.25     24.67 o 
   0   9  20      172.00      161.58     15.82 o 
   1   9  20       87.12      105.86     26.38 o 
   2   9  20      326.97      283.31     26.26 o 
   3   9  20       22.09       53.10     12.62 o 
   4   9  20      311.48      313.06     33.34 o 
  -4  10  20      177.32      169.24     60.52 o 
  -3  10  20       54.09       59.05     20.02 o 
  -2  10  20        5.77       27.03     11.74 o 
  -1  10  20       70.86       95.90     37.64 o 
   0  10  20      177.62      176.35     22.85 o 
   1  10  20      610.78      514.51     26.54 o 
   2  10  20       21.07       32.25     10.72 o 
   3  10  20       35.03       34.82     11.50 o 
   4  10  20       35.83       29.63     14.37 o 
  -3  11  20       35.01       42.22     13.59 o 
  -2  11  20       31.25       38.83     11.54 o 
  -1  11  20        8.71       26.05     13.02 o 
   0  11  20       54.54       85.27     17.52 o 
   1  11  20       10.53        9.80      6.88 o 
   2  11  20      183.06      177.45     47.35 o 
   3  11  20       18.56       16.62      8.63 o 
  -3  12  20      134.31      171.17     55.88 o 
  -2  12  20      143.72      104.72     45.33 o 
  -1  12  20       77.25       69.23     20.35 o 
   0  12  20       16.78       20.92     13.15 o 
   1  12  20       40.75       35.12     11.77 o 
   2  12  20        0.02        7.31      7.77 o 
   3  12  20       67.35       48.93     14.18 o 
  -2  13  20      321.72      308.05     58.67 o 
  -1  13  20       22.53       27.62     10.55 o 
   0  13  20       12.69       14.82     15.37 o 
   1  13  20       42.03       31.17     12.95 o 
   2  13  20        8.70        9.08      6.98 o 
   0  14  20      128.21      126.54     47.37 o 
  -6   1  21        0.06       11.34     14.24 o 
  -5   1  21       29.70       47.88     20.20 o 
  -4   1  21        6.45       20.99     10.78 o 
  -3   1  21      736.82      699.72     22.48 o 
  -2   1  21       66.17      183.17     28.86 o 
  -1   1  21       49.69       50.17      8.98 o 
   0   1  21      437.38      480.90     14.92 o 
   1   1  21        0.02        8.39      3.52 o 
   2   1  21        1.49       14.16      7.63 o 
   3   1  21       62.46       71.91     13.82 o 
   4   1  21       63.04       50.93     24.14 o 
   5   1  21       31.63       31.65     15.73 o 
  -6   2  21      328.73      401.89     39.45 o 
  -5   2  21      143.38      142.62     49.87 o 
  -4   2  21      191.77      177.89     17.57 o 
  -3   2  21       46.05      152.34     37.03 o 
  -2   2  21      155.18      187.17     13.19 o 
  -1   2  21      829.21      869.09     22.72 o 
   0   2  21       13.20       13.44      4.47 o 
   1   2  21      873.51      839.60     33.23 o 
   2   2  21       24.28       43.84      9.76 o 
   3   2  21      273.11      291.12     29.49 o 
   4   2  21      191.85      217.90     50.43 o 
   5   2  21       74.76       65.24     19.14 o 
  -5   3  21      217.53      245.92     74.03 o 
  -4   3  21       29.17       34.30     10.32 o 
  -3   3  21      847.87      943.15     28.06 o 
  -2   3  21      368.66      324.88     23.09 o 
  -1   3  21      323.87      313.79     12.28 o 
   0   3  21      652.90      650.00     19.05 o 
   1   3  21      187.52      202.87     30.07 o 
   2   3  21      333.54      335.49     14.25 o 
   3   3  21      269.73      278.33     24.84 o 
   4   3  21     1235.31     1459.59     61.87 o 
   5   3  21       76.08       73.41     24.29 o 
  -5   4  21      155.25      148.28     68.63 o 
  -4   4  21      109.96      114.76     24.31 o 
  -3   4  21       79.64       58.12     13.11 o 
  -2   4  21       98.67      113.84     23.29 o 
  -1   4  21       90.63       94.82     15.03 o 
   0   4  21        1.18        3.75      7.22 o 
   1   4  21       55.68       56.68     11.38 o 
   2   4  21        2.66        7.92      7.93 o 
   3   4  21        3.80       17.46     17.48 o 
   4   4  21      215.87      203.30     23.98 o 
   5   4  21      263.85      304.74     45.21 o 
  -5   5  21       28.61       56.90     19.34 o 
  -4   5  21      354.21      299.25     22.79 o 
  -3   5  21      177.69      218.85     42.74 o 
  -2   5  21      121.41      147.17     35.76 o 
  -1   5  21      938.46      840.22     25.14 o 
   0   5  21       18.80       28.73      5.89 o 
   1   5  21      373.47      407.88     32.74 o 
   2   5  21     1188.83     1175.63     38.37 o 
   3   5  21      429.68      397.45     24.78 o 
   4   5  21      151.60      168.00     43.53 o 
   5   5  21        0.41       14.23     10.94 o 
  -5   6  21        0.52       20.68     13.23 o 
  -4   6  21      712.18      713.21     32.04 o 
  -3   6  21       29.00       53.54     13.96 o 
  -2   6  21      103.96      129.76     20.94 o 
  -1   6  21      445.30      410.63     18.08 o 
   0   6  21       26.48       31.48      9.29 o 
   1   6  21       55.51       68.43     16.14 o 
   2   6  21       46.77       79.60     20.59 o 
   3   6  21      124.75      138.89     36.88 o 
   4   6  21      198.38      181.04     44.80 o 
   5   6  21      498.25      635.04     43.84 o 
  -5   7  21       13.15       13.25      7.27 o 
  -4   7  21      158.89      165.10     33.38 o 
  -3   7  21        1.14        0.62      9.26 o 
  -2   7  21      232.11      218.45     45.86 o 
  -1   7  21        2.89        8.85      5.96 o 
   0   7  21       91.12      126.04     25.16 o 
   1   7  21        0.18        6.00      6.57 o 
   2   7  21     1065.23     1047.51     36.69 o 
   3   7  21       23.48       20.46      9.95 o 
   4   7  21       28.67       29.67     12.53 o 
  -4   8  21       26.97       19.73      9.39 o 
  -3   8  21        1.35       28.50      8.32 o 
  -2   8  21      108.58      109.51     21.83 o 
  -1   8  21     1290.72     1217.63     33.35 o 
   0   8  21      264.24      261.92     24.73 o 
   1   8  21      747.84      589.71     62.05 o 
   2   8  21      298.14      320.81     31.76 o 
   3   8  21      163.65      173.82     41.81 o 
   4   8  21       86.45       87.32     28.85 o 
  -4   9  21       12.23       24.10     12.10 o 
  -3   9  21       46.53       72.76     17.67 o 
  -2   9  21       12.30       13.73      7.20 o 
  -1   9  21      117.77      107.64     21.24 o 
   0   9  21      458.41      447.17     17.57 o 
   1   9  21       65.37       47.44     15.46 o 
   2   9  21      459.20      394.46     21.65 o 
   3   9  21       12.97       25.44      9.94 o 
   4   9  21        0.90       12.77      9.11 o 
  -4  10  21      115.82       96.59     27.16 o 
  -3  10  21      134.60      128.85     38.83 o 
  -2  10  21      436.93      432.24     25.17 o 
  -1  10  21       96.30       91.56     33.63 o 
   0  10  21      952.45     1050.40     48.36 o 
   1  10  21      405.34      356.82     26.99 o 
   2  10  21       24.16       22.96      8.77 o 
   3  10  21       84.77       62.08     17.87 o 
  -3  11  21       21.15       27.19     16.46 o 
  -2  11  21        3.44       27.75     11.46 o 
  -1  11  21      216.98      205.56     64.93 o 
   0  11  21        7.07       18.66      9.98 o 
   1  11  21      172.55      156.18     23.82 o 
   2  11  21        8.34       33.42     13.11 o 
   3  11  21       64.94       51.07     21.32 o 
  -3  12  21       37.27       41.55     15.27 o 
  -2  12  21       57.05       68.87     22.59 o 
  -1  12  21       84.11       92.29     26.61 o 
   0  12  21       41.89       34.02     11.63 o 
   1  12  21        6.55       18.46      8.92 o 
   2  12  21       74.37       57.98     19.38 o 
  -2  13  21        4.79        2.09      8.25 o 
  -1  13  21       13.78       19.31     10.38 o 
   0  13  21      418.65      474.53     43.72 o 
   1  13  21      186.62      159.28     55.49 o 
  -5   0  22      400.50      360.46    165.17 o 
  -4   0  22      972.15     1000.27     70.84 o 
  -3   0  22       47.68       64.94     20.02 o 
  -2   0  22       15.59       16.24      6.18 o 
  -1   0  22      109.17      148.13     17.48 o 
   0   0  22     1227.54     1132.20     31.61 o 
   1   0  22      275.99      256.68     15.29 o 
   2   0  22        8.20        9.92      8.15 o 
   3   0  22      311.57      329.20     39.46 o 
   4   0  22      448.96      409.51     54.51 o 
   5   0  22      394.73      487.12     51.33 o 
  -5   1  22       83.35      112.44     40.76 o 
  -4   1  22       51.71       47.14     19.34 o 
  -3   1  22       83.28       95.19     21.69 o 
  -2   1  22      276.46      237.10     10.22 o 
  -1   1  22      898.71      926.48     22.20 o 
   0   1  22       63.74       72.37     13.24 o 
   1   1  22      411.51      430.95     14.65 o 
   2   1  22      187.30      290.05     23.57 o 
   3   1  22     1238.04     1254.81     38.51 o 
   4   1  22      172.99      195.73     63.63 o 
   5   1  22       32.85       38.04     16.14 o 
  -5   2  22        6.47       30.93     18.65 o 
  -4   2  22      532.17      546.06     42.68 o 
  -3   2  22       12.80       45.27     13.88 o 
  -2   2  22      427.14      375.84     10.82 o 
  -1   2  22        1.31        2.80      4.13 o 
   0   2  22      210.52      194.54     12.07 o 
   1   2  22       31.02       26.36      6.61 o 
   2   2  22        0.89       15.70      6.51 o 
   3   2  22      276.55      286.71     45.46 o 
   4   2  22      393.07      386.99     31.41 o 
   5   2  22        0.98       15.82     14.72 o 
  -5   3  22        5.05       67.66     27.48 o 
  -4   3  22      164.53      248.93     85.12 o 
  -3   3  22        2.38       20.27      8.08 o 
  -2   3  22      119.04      144.13     32.34 o 
  -1   3  22      401.82      386.56     13.77 o 
   0   3  22      377.06      330.33     11.07 o 
   1   3  22        0.13       11.19      7.41 o 
   2   3  22      226.49      242.94     20.48 o 
   3   3  22       79.82       64.40     14.46 o 
   4   3  22       72.40       55.79     19.94 o 
   5   3  22       10.47       18.35      8.98 o 
  -5   4  22      639.44      621.18     94.91 o 
  -4   4  22      270.25      250.85     22.85 o 
  -3   4  22      518.93      485.99     21.11 o 
  -2   4  22      258.51      253.28     36.94 o 
  -1   4  22      239.52      210.43     11.27 o 
   0   4  22        8.03       11.52      5.30 o 
   1   4  22       53.24       62.42     12.81 o 
   2   4  22       99.99      117.02     21.47 o 
   3   4  22      248.62      254.05     51.49 o 
   4   4  22       13.62       17.40      9.81 o 
   5   4  22       58.01       61.60     20.84 o 
  -5   5  22       88.56       82.69     42.32 o 
  -4   5  22      377.57      296.37     17.46 o 
  -3   5  22      214.68      242.75     23.80 o 
  -2   5  22        0.76       64.85     44.17 o 
  -1   5  22       85.43       91.06      9.12 o 
   0   5  22        0.11        8.42      5.22 o 
   1   5  22      226.29      176.84     16.72 o 
   2   5  22        1.41        8.39      8.23 o 
   3   5  22        9.43        7.97      7.53 o 
   4   5  22      117.88       97.21     36.17 o 
   5   5  22       54.10       48.93     17.38 o 
  -5   6  22      254.58      230.04     24.30 o 
  -4   6  22        5.00       30.27     18.75 o 
  -3   6  22      174.66      152.37     38.93 o 
  -2   6  22      932.27      886.76     27.74 o 
  -1   6  22       87.49       97.18     20.38 o 
   0   6  22      743.05      769.72     20.29 o 
   1   6  22       34.67       33.57      8.15 o 
   2   6  22      560.70      557.45     26.75 o 
   3   6  22       82.68       50.34     16.11 o 
   4   6  22       20.40       38.56     17.35 o 
   5   6  22      194.61      167.49     50.43 o 
  -5   7  22        5.97       15.32      9.18 o 
  -4   7  22       36.38       51.46     14.02 o 
  -3   7  22       24.08       36.99     10.39 o 
  -2   7  22      122.61      159.79     40.48 o 
  -1   7  22      446.05      438.29     18.13 o 
   0   7  22      389.49      387.30     19.51 o 
   1   7  22        3.10       22.89     10.55 o 
   2   7  22      704.27      769.43     53.60 o 
   3   7  22      106.25      112.41     32.06 o 
   4   7  22       11.04       14.27      9.02 o 
  -4   8  22       64.92       61.05     25.06 o 
  -3   8  22       78.61       91.67     24.12 o 
  -2   8  22      466.23      471.51     46.96 o 
  -1   8  22        0.77        2.19      8.65 o 
   0   8  22      839.14      887.75     25.16 o 
   1   8  22      130.27      195.01     23.07 o 
   2   8  22        7.37       11.30      6.40 o 
   3   8  22      243.43      236.85     68.98 o 
   4   8  22       94.50      104.78     33.12 o 
  -4   9  22      117.82       90.96     30.49 o 
  -3   9  22      264.88      284.77     65.50 o 
  -2   9  22       98.80      101.77     27.44 o 
  -1   9  22        2.30      212.67     41.30 o 
   0   9  22       51.73       50.34     11.49 o 
   1   9  22     2022.63     1991.31     48.43 o 
   2   9  22        1.75       -1.12     12.40 o 
   3   9  22       44.15       42.47     12.77 o 
   4   9  22      141.92      132.10     28.10 o 
  -4  10  22      325.66      315.49     70.51 o 
  -3  10  22       67.36       58.04     16.20 o 
  -2  10  22      405.77      401.03     19.64 o 
  -1  10  22        1.32       13.03     10.00 o 
   0  10  22       25.17       15.75      9.06 o 
   1  10  22      196.08      180.14     59.46 o 
   2  10  22        3.78        5.50      6.27 o 
   3  10  22       50.65       39.80     12.66 o 
  -3  11  22        8.71       17.84      9.86 o 
  -2  11  22      248.13      323.48     27.31 o 
  -1  11  22      167.96      157.61     41.47 o 
   0  11  22      814.71      844.93     35.31 o 
   1  11  22       33.88       48.28     16.50 o 
   2  11  22       83.07       53.16     17.01 o 
   3  11  22        9.00       15.25      8.92 o 
  -2  12  22       36.71       40.63     18.60 o 
  -1  12  22       86.47       78.04     34.56 o 
   0  12  22       83.78       65.91     24.01 o 
   1  12  22       48.43       43.24     19.79 o 
   2  12  22       16.84       15.70      9.00 o 
  -1  13  22       53.44       72.63     25.94 o 
   0  13  22       16.57       33.12     16.01 o 
   1  13  22       10.40       14.94     12.42 o 
  -5   1  23      135.96      108.06     44.48 o 
  -4   1  23      126.54      113.63     33.53 o 
  -3   1  23     1355.43     1387.24     62.81 o 
  -2   1  23     1114.23     1154.40     30.47 o 
  -1   1  23      125.14      122.22     10.95 o 
   0   1  23     1259.63     1327.57     30.08 o 
   1   1  23       30.66       33.10      7.42 o 
   2   1  23        0.43        6.38      7.90 o 
   3   1  23      843.05      808.20     27.73 o 
   4   1  23      782.25      862.67     63.22 o 
   5   1  23      123.62      118.15     50.45 o 
  -5   2  23        1.25       12.19     14.05 o 
  -4   2  23      127.42      140.02     41.13 o 
  -3   2  23      141.33      180.73     21.43 o 
  -2   2  23      227.79      205.62     10.18 o 
  -1   2  23      516.88      580.55     15.74 o 
   0   2  23     2333.79     2427.69     50.59 o 
   1   2  23      817.10      846.91     29.31 o 
   2   2  23      265.02      280.87     30.95 o 
   3   2  23      164.83      187.97     36.37 o 
   4   2  23       15.07       27.77     14.67 o 
   5   2  23       20.20       20.35     13.58 o 
  -5   3  23       62.65       45.25     16.89 o 
  -4   3  23      239.15      319.81     39.95 o 
  -3   3  23       21.60       38.86      9.27 o 
  -2   3  23        1.00       11.90      7.16 o 
  -1   3  23       12.35       13.25      4.33 o 
   0   3  23     1376.46     1349.18     30.59 o 
   1   3  23      150.02      132.29     22.40 o 
   2   3  23       14.49       27.58      9.23 o 
   3   3  23       60.31       78.01     15.10 o 
   4   3  23       47.85       61.58     17.68 o 
   5   3  23       53.29       78.11     23.31 o 
  -5   4  23       76.74       55.38     30.68 o 
  -4   4  23      180.83      121.33     34.29 o 
  -3   4  23       24.66       36.32     10.43 o 
  -2   4  23      561.55      517.64     21.01 o 
  -1   4  23       30.11       29.25      6.88 o 
   0   4  23      777.45      778.75     25.52 o 
   1   4  23      105.29      103.56     20.08 o 
   2   4  23      336.08      339.17     23.01 o 
   3   4  23      119.35      139.45     27.22 o 
   4   4  23      179.22      185.09     49.26 o 
   5   4  23        0.73       25.46     10.52 o 
  -5   5  23      260.26      296.66     48.11 o 
  -4   5  23      223.22      268.83     22.52 o 
  -3   5  23        0.03        7.37      6.69 o 
  -2   5  23      138.61      171.32     30.74 o 
  -1   5  23      365.18      481.74     35.02 o 
   0   5  23      170.08      206.20     18.86 o 
   1   5  23     2309.12     2354.32     61.05 o 
   2   5  23       70.35       85.01     21.04 o 
   3   5  23       26.49       35.26     10.56 o 
   4   5  23       92.00      102.76     30.22 o 
   5   5  23      359.99      409.30     26.79 o 
  -5   6  23       96.70      117.25     31.92 o 
  -4   6  23       15.44       14.50      8.40 o 
  -3   6  23       47.08       55.69     15.54 o 
  -2   6  23      725.86      659.63     27.85 o 
  -1   6  23     1298.46     1252.26     33.33 o 
   0   6  23        0.05        4.35      6.27 o 
   1   6  23      724.55      673.79     38.14 o 
   2   6  23      910.50      851.47     40.52 o 
   3   6  23        0.08       -8.45     13.49 o 
   4   6  23      178.28      216.92     23.41 o 
  -4   7  23       26.26       55.74     17.08 o 
  -3   7  23       70.41      109.22     24.66 o 
  -2   7  23       13.69       56.21     17.10 o 
  -1   7  23       17.37       10.23      7.51 o 
   0   7  23      274.33      241.62     21.86 o 
   1   7  23       67.21       97.83     21.28 o 
   2   7  23       50.04       24.19     13.03 o 
   3   7  23      354.89      333.45     30.18 o 
   4   7  23       12.17       14.34      8.84 o 
  -4   8  23        9.34        8.41     10.24 o 
  -3   8  23        0.34       19.98      9.21 o 
  -2   8  23       30.66       32.51      9.85 o 
  -1   8  23       30.89       75.69     22.61 o 
   0   8  23        4.38       14.09      6.03 o 
   1   8  23      750.38      765.52     31.36 o 
   2   8  23       22.61       41.36     16.25 o 
   3   8  23      183.60      197.00     37.82 o 
   4   8  23        0.54       -4.53     12.55 o 
  -4   9  23       63.45       61.67     23.35 o 
  -3   9  23        1.40       13.44      9.93 o 
  -2   9  23       43.63       45.88     12.03 o 
  -1   9  23      393.36      396.49     29.32 o 
   0   9  23       27.50       35.15      9.37 o 
   1   9  23       17.53       22.64     10.46 o 
   2   9  23     1663.80     1531.64     49.15 o 
   3   9  23        0.11        4.30      8.16 o 
  -3  10  23      100.26       94.80     26.55 o 
  -2  10  23       10.58       13.76      7.53 o 
  -1  10  23       62.22       70.30     18.58 o 
   0  10  23       13.67       19.75      8.95 o 
   1  10  23      135.47      118.49     49.24 o 
   2  10  23      144.60      150.66     43.58 o 
   3  10  23      533.46      549.67     26.35 o 
  -3  11  23        4.37       10.24      6.65 o 
  -2  11  23        8.45       19.23      9.89 o 
  -1  11  23       81.30       98.84     26.71 o 
   0  11  23      103.82       99.68     29.62 o 
   1  11  23      118.99      113.13     41.18 o 
   2  11  23        1.93        6.23      5.87 o 
  -2  12  23      103.01      109.60     32.32 o 
  -1  12  23        5.24        6.81     10.53 o 
   0  12  23      618.13      752.01     43.30 o 
   1  12  23       48.85       56.19     25.11 o 
   2  12  23       69.38       49.84     17.54 o 
   0  13  23       25.16       28.36     13.80 o 
  -5   0  24      166.23      218.71     82.91 o 
  -4   0  24        8.82       18.44     19.50 o 
  -3   0  24       54.51       97.52     66.67 o 
  -2   0  24     2937.10     2986.72    138.42 o 
  -1   0  24      619.59      653.28     30.76 o 
   0   0  24      465.59      477.47     29.06 o 
   1   0  24      308.78      318.16     19.73 o 
   2   0  24       75.20       64.11     18.01 o 
   3   0  24      208.15      189.98    107.23 o 
   4   0  24     2023.26     1678.02     98.83 o 
   5   0  24       30.15       25.87     24.97 o 
  -5   1  24       15.10       19.64     16.32 o 
  -4   1  24      577.77      589.59     47.40 o 
  -3   1  24       39.78      106.17     24.48 o 
  -2   1  24      178.26      170.49      8.37 o 
  -1   1  24       33.96       92.75     34.42 o 
   0   1  24      164.26      175.20     26.24 o 
   1   1  24     1290.18     1256.63     33.32 o 
   2   1  24      423.94      401.04     19.21 o 
   3   1  24        0.08       47.48     32.55 o 
   4   1  24       87.54       86.36     22.16 o 
   5   1  24        0.76        0.33     12.74 o 
  -5   2  24        1.65       27.77     16.16 o 
  -4   2  24        0.84        7.37     10.14 o 
  -3   2  24       23.74       19.93      8.49 o 
  -2   2  24      517.35      515.57     18.78 o 
  -1   2  24       85.35       79.36     14.24 o 
   0   2  24       42.95       47.67      8.78 o 
   1   2  24       23.72       22.38      5.38 o 
   2   2  24       49.03       63.54     13.11 o 
   3   2  24       34.98      116.03     32.32 o 
   4   2  24       66.46       74.42     25.84 o 
   5   2  24       29.43       25.78     13.50 o 
  -5   3  24      118.22      120.25     47.93 o 
  -4   3  24       88.79       84.46     34.74 o 
  -3   3  24       43.59       34.99     10.00 o 
  -2   3  24      289.34      317.68     25.46 o 
  -1   3  24       41.56       40.14      8.93 o 
   0   3  24      103.21       77.06     17.58 o 
   1   3  24      359.73      340.91     14.76 o 
   2   3  24      596.32      638.09     27.92 o 
   3   3  24       78.33      103.96     21.76 o 
   4   3  24      465.76      528.71     45.79 o 
   5   3  24      126.81      124.08     51.09 o 
  -5   4  24      106.64       82.48     39.06 o 
  -4   4  24      153.82      107.55     36.54 o 
  -3   4  24      187.56      201.70     42.61 o 
  -2   4  24      146.36      149.88     34.78 o 
  -1   4  24      301.27      347.39     16.41 o 
   0   4  24      245.47      232.13     17.09 o 
   1   4  24      843.44      891.93     35.18 o 
   2   4  24      162.76      202.19     30.70 o 
   3   4  24        5.37       10.85      6.95 o 
   4   4  24        0.20        1.35      7.92 o 
   5   4  24       36.76       42.43     20.50 o 
  -5   5  24        0.29        6.86     14.44 o 
  -4   5  24        0.49       -0.35      8.16 o 
  -3   5  24      249.15      205.61     20.99 o 
  -2   5  24        0.11        2.64      7.96 o 
  -1   5  24      791.92      725.19     23.81 o 
   0   5  24       32.53       25.94      8.21 o 
   1   5  24      448.87      463.50     20.23 o 
   2   5  24       63.57       78.90     20.21 o 
   3   5  24       10.23       54.21     28.33 o 
   4   5  24       11.34       10.86      9.57 o 
  -5   6  24        0.00       17.74     23.62 o 
  -4   6  24       77.35       72.16     27.59 o 
  -3   6  24       13.44       16.65      8.31 o 
  -2   6  24      182.12      227.05     31.00 o 
  -1   6  24      346.99      288.35     25.89 o 
   0   6  24      111.07      113.94     22.24 o 
   1   6  24      610.49      553.02     23.28 o 
   2   6  24       67.24       77.42     18.47 o 
   3   6  24       20.53       19.39     14.38 o 
   4   6  24       11.26       19.25      8.99 o 
  -4   7  24        0.03       13.44      9.74 o 
  -3   7  24       70.45      119.61     33.22 o 
  -2   7  24        0.52        2.46      9.03 o 
  -1   7  24        0.35       18.26      8.72 o 
   0   7  24      688.24      717.41     22.17 o 
   1   7  24      213.96      215.70     50.72 o 
   2   7  24      335.83      449.47     39.22 o 
   3   7  24      285.78      268.94     62.87 o 
   4   7  24        2.88       17.97      9.88 o 
  -4   8  24       48.65       59.78     23.10 o 
  -3   8  24      637.70      627.50     25.63 o 
  -2   8  24        6.63        3.46      9.01 o 
  -1   8  24      179.67      176.62     35.35 o 
   0   8  24      377.40      415.66     24.97 o 
   1   8  24       11.27       19.69     11.80 o 
   2   8  24      105.01      135.14     39.35 o 
   3   8  24       16.33        9.67      7.71 o 
   4   8  24       53.81       47.33     11.21 o 
  -4   9  24      100.11      114.87     38.66 o 
  -3   9  24       38.39       32.31     10.74 o 
  -2   9  24      114.00      233.32     35.78 o 
  -1   9  24      298.94      330.08     43.57 o 
   0   9  24        1.03        9.62      5.86 o 
   1   9  24      420.20      422.85     24.85 o 
   2   9  24       24.88       26.56      9.47 o 
   3   9  24       51.92       37.25     14.45 o 
  -3  10  24        0.05       40.35     10.91 o 
  -2  10  24        5.55       13.05      8.68 o 
  -1  10  24       51.52       61.45     20.75 o 
   0  10  24       70.45       68.94     22.83 o 
   1  10  24       83.77       86.85     21.71 o 
   2  10  24     1425.97     1421.46     37.54 o 
   3  10  24       23.34       24.58     12.13 o 
  -2  11  24       16.38       35.88     17.45 o 
  -1  11  24       54.35       68.54     21.08 o 
   0  11  24      192.88      204.00     63.40 o 
   1  11  24      169.54      171.51     46.96 o 
   2  11  24       29.02       37.96     13.91 o 
  -2  12  24       27.37       41.29     14.82 o 
  -1  12  24        3.05       19.22     11.36 o 
   0  12  24        0.24       13.32     11.08 o 
   1  12  24       17.53       17.08     10.70 o 
  -5   1  25        1.23       20.77     14.03 o 
  -4   1  25       30.00       28.14     17.74 o 
  -3   1  25     1059.57      978.32     35.33 o 
  -2   1  25      146.31      151.78     16.04 o 
  -1   1  25      395.17      351.83     12.47 o 
   0   1  25      729.04      774.43     23.46 o 
   1   1  25       25.73       33.26      8.08 o 
   2   1  25        8.95       25.32      9.39 o 
   3   1  25      124.27      135.10     32.79 o 
   4   1  25       61.61       65.88     16.30 o 
   5   1  25      139.43      121.45     41.13 o 
  -5   2  25        5.47       23.03     15.70 o 
  -4   2  25      151.52      127.97     49.29 o 
  -3   2  25     1032.13      872.42     36.36 o 
  -2   2  25      202.84      175.69     24.33 o 
  -1   2  25       63.39       77.48     12.63 o 
   0   2  25        3.09        5.99      5.65 o 
   1   2  25      100.76      123.21     19.42 o 
   2   2  25      718.19      661.11     20.70 o 
   3   2  25      293.39      318.14     25.12 o 
   4   2  25       57.87       36.15     12.37 o 
   5   2  25       90.04       97.57     38.36 o 
  -5   3  25       28.58       23.10     11.67 o 
  -4   3  25      147.53      151.53     52.35 o 
  -3   3  25       47.04       44.64     12.19 o 
  -2   3  25      327.86      318.54     19.97 o 
  -1   3  25     1557.06     1458.83     36.26 o 
   0   3  25     1924.86     1985.45     39.40 o 
   1   3  25      281.45      405.95     32.20 o 
   2   3  25      247.44      263.22     40.16 o 
   3   3  25       90.67      103.82     22.99 o 
   4   3  25       37.66       56.30     15.50 o 
   5   3  25       81.26       74.90     26.52 o 
  -5   4  25      335.21      385.53     34.11 o 
  -4   4  25       43.40       36.64     13.63 o 
  -3   4  25        0.17        9.97      8.12 o 
  -2   4  25       74.75       91.05     20.74 o 
  -1   4  25      266.18      242.22     11.78 o 
   0   4  25       22.31       28.55      6.15 o 
   1   4  25      123.64      119.99     21.78 o 
   2   4  25       69.43       66.34     13.59 o 
   3   4  25        0.25        6.17      9.74 o 
   4   4  25      160.61      184.46     50.44 o 
  -5   5  25      373.94      425.45     36.41 o 
  -4   5  25      460.20      488.45     39.94 o 
  -3   5  25     1298.93     1277.24     46.70 o 
  -2   5  25      623.39      601.48     24.23 o 
  -1   5  25        3.39       23.32     10.25 o 
   0   5  25      508.28      522.42     19.35 o 
   1   5  25      376.85      287.35     17.20 o 
   2   5  25      432.10      372.21     36.61 o 
   3   5  25       42.44       59.22     13.75 o 
   4   5  25       97.57       95.05     24.67 o 
  -4   6  25      450.79      436.47     21.29 o 
  -3   6  25        3.09       10.83      8.64 o 
  -2   6  25        8.50        8.07      7.58 o 
  -1   6  25        0.17        5.98      7.21 o 
   0   6  25      164.00      168.55     15.83 o 
   1   6  25      221.67      260.11     19.68 o 
   2   6  25      217.90      228.23     35.04 o 
   3   6  25       43.18       60.33     18.43 o 
   4   6  25      100.77       86.45     34.98 o 
  -4   7  25       17.21       40.96     12.25 o 
  -3   7  25      255.69      271.51     24.41 o 
  -2   7  25     1039.19      991.53     39.41 o 
  -1   7  25        2.66       28.12      9.49 o 
   0   7  25      532.97      618.89     21.78 o 
   1   7  25      352.09      312.18     21.39 o 
   2   7  25       18.96       25.44     10.01 o 
   3   7  25       48.91       59.49     18.75 o 
   4   7  25      185.57      166.56     65.60 o 
  -4   8  25       20.76       33.92     15.72 o 
  -3   8  25       99.46      115.43     25.11 o 
  -2   8  25       33.76       36.02     11.87 o 
  -1   8  25       57.81       55.47     14.10 o 
   0   8  25       13.94        6.26      6.29 o 
   1   8  25        7.03        7.75      8.56 o 
   2   8  25       35.93       37.53     13.72 o 
   3   8  25       38.85       63.29     19.12 o 
  -3   9  25      127.09      129.57     36.76 o 
  -2   9  25       96.75      117.08     27.64 o 
  -1   9  25      296.57      276.28     32.38 o 
   0   9  25      187.16      182.73     37.39 o 
   1   9  25       15.39       13.49      7.01 o 
   2   9  25       71.98       46.55     21.86 o 
   3   9  25       59.02       85.79     27.97 o 
  -3  10  25       45.36       55.60     16.61 o 
  -2  10  25       19.44      101.49     31.07 o 
  -1  10  25       31.28       62.22     14.48 o 
   0  10  25      165.13      177.98     38.11 o 
   1  10  25      517.58      540.73     32.86 o 
   2  10  25       20.44       19.09     12.46 o 
  -2  11  25       18.80       10.60      8.72 o 
  -1  11  25      136.28      110.52     36.39 o 
   0  11  25      135.50      175.65     53.96 o 
   1  11  25        4.09       10.35     10.64 o 
   2  11  25      154.58      136.79     68.14 o 
  -1  12  25       17.50       41.39     16.38 o 
   0  12  25       11.32       10.25      8.42 o 
   1  12  25      254.86      189.83     56.62 o 
  -5   0  26        3.07       24.16     23.83 o 
  -4   0  26      177.08      219.77     98.09 o 
  -3   0  26      143.14       85.36     28.48 o 
  -2   0  26     1526.17     1594.44     44.39 o 
  -1   0  26       33.33       32.16     11.94 o 
   0   0  26      262.15      259.13     23.11 o 
   1   0  26      154.27      164.91     20.61 o 
   2   0  26      421.82      427.05     31.16 o 
   3   0  26       12.37       23.25     22.73 o 
   4   0  26      259.03      279.51    137.75 o 
  -5   1  26       21.83       38.02     24.50 o 
  -4   1  26        0.38       10.92     10.31 o 
  -3   1  26       67.00       55.16     24.41 o 
  -2   1  26      335.81      323.38     13.18 o 
  -1   1  26      101.29       88.25     18.13 o 
   0   1  26     1068.10     1117.55     26.84 o 
   1   1  26        0.51        4.83      4.89 o 
   2   1  26      514.03      588.75     21.43 o 
   3   1  26      324.62      317.81     77.92 o 
   4   1  26        1.72        8.04     11.14 o 
  -5   2  26        0.34       -1.05     14.97 o 
  -4   2  26       31.77       23.46     15.34 o 
  -3   2  26      813.62      783.50     44.16 o 
  -2   2  26        0.14       34.45     27.96 o 
  -1   2  26        1.91       12.15     14.40 o 
   0   2  26      754.87      761.85     18.24 o 
   1   2  26      686.77      683.84     20.18 o 
   2   2  26      342.57      339.59     20.33 o 
   3   2  26      142.66      142.52     35.81 o 
   4   2  26        3.88       22.19     12.43 o 
  -5   3  26       30.74       40.65     33.12 o 
  -4   3  26        1.03        8.22     11.12 o 
  -3   3  26        7.13       21.00      9.62 o 
  -2   3  26        3.06       24.05      8.75 o 
  -1   3  26      316.07      297.69     14.16 o 
   0   3  26      120.88      131.07     21.86 o 
   1   3  26      131.08      228.28     46.38 o 
   2   3  26      348.75      355.42     27.50 o 
   3   3  26       54.43       42.07     12.74 o 
   4   3  26       33.81       40.34     13.51 o 
  -5   4  26       57.43       40.47     18.37 o 
  -4   4  26       60.17       60.85     26.33 o 
  -3   4  26       26.52       25.72      9.21 o 
  -2   4  26       29.70       29.14      9.03 o 
  -1   4  26      140.75      123.85     21.46 o 
   0   4  26     2385.84     2406.56     41.53 o 
   1   4  26       87.05      110.97     20.87 o 
   2   4  26        0.60       13.24      8.29 o 
   3   4  26      175.81      188.70     43.79 o 
   4   4  26        6.09       -1.98     13.62 o 
  -4   5  26       44.80       18.68      8.55 o 
  -3   5  26      335.85      293.10     38.27 o 
  -2   5  26       95.16      103.23     27.29 o 
  -1   5  26      466.23      451.96     20.23 o 
   0   5  26      161.88      150.32     26.26 o 
   1   5  26      332.84      298.40     19.77 o 
   2   5  26        4.98       39.96     11.85 o 
   3   5  26      200.76      219.33     37.46 o 
   4   5  26       53.77       62.12     19.54 o 
  -4   6  26      283.71      281.57     29.31 o 
  -3   6  26      385.04      409.24     22.40 o 
  -2   6  26       24.94       35.12     11.09 o 
  -1   6  26        0.02       15.87      5.96 o 
   0   6  26      314.74      280.09     17.77 o 
   1   6  26       17.45       27.17      7.49 o 
   2   6  26      237.53      254.36     48.32 o 
   3   6  26       41.54       59.82     16.36 o 
   4   6  26       37.37       56.71     26.56 o 
  -4   7  26        3.42       14.62      7.51 o 
  -3   7  26        0.35        9.77      7.56 o 
  -2   7  26      194.72      152.93     40.19 o 
  -1   7  26      145.20      132.04     27.08 o 
   0   7  26      207.22      200.15     21.50 o 
   1   7  26       18.65       24.85     10.50 o 
   2   7  26      104.29      122.44     25.22 o 
   3   7  26       11.86       20.36      9.34 o 
   4   7  26      285.30      272.34     32.85 o 
  -4   8  26        5.62       10.19      7.88 o 
  -3   8  26      179.63      201.56     29.71 o 
  -2   8  26      150.10      169.90     35.36 o 
  -1   8  26      443.79      399.08     24.18 o 
   0   8  26      140.45      152.36     39.41 o 
   1   8  26      435.31      510.65     35.36 o 
   2   8  26      170.26      136.23     34.50 o 
   3   8  26      116.73      103.19     39.23 o 
  -3   9  26      174.78      171.80     46.96 o 
  -2   9  26        0.98        6.51      8.61 o 
  -1   9  26      210.40      196.97     48.10 o 
   0   9  26      574.52      643.14     28.18 o 
   1   9  26      123.76      114.53     23.95 o 
   2   9  26       33.19       48.36     12.58 o 
   3   9  26        0.31        0.85     12.70 o 
  -2  10  26       65.89       40.53     13.86 o 
  -1  10  26       25.08       19.48      9.96 o 
   0  10  26       23.38       31.62     12.91 o 
   1  10  26        9.69        8.58      6.57 o 
   2  10  26       43.87       24.15     11.25 o 
  -2  11  26      143.65      129.64     32.72 o 
  -1  11  26       17.15       21.82     10.27 o 
   0  11  26       42.11       54.27     19.18 o 
   1  11  26       72.62       46.18     19.63 o 
  -5   1  27        5.36        6.13     14.80 o 
  -4   1  27        0.98        7.95     17.38 o 
  -3   1  27        2.83       40.01     21.87 o 
  -2   1  27      627.39      623.00     20.71 o 
  -1   1  27      660.61      615.32     19.94 o 
   0   1  27      169.56      177.85     29.92 o 
   1   1  27        1.53       11.58     10.10 o 
   2   1  27        0.91        8.58      4.60 o 
   3   1  27        0.06       12.05     13.41 o 
   4   1  27        9.56       16.01     10.83 o 
  -5   2  27      113.49      137.66     59.29 o 
  -4   2  27      192.56      213.35     91.00 o 
  -3   2  27        1.97       17.26     10.39 o 
  -2   2  27       88.35      101.90     27.62 o 
  -1   2  27      528.13      481.02     15.98 o 
   0   2  27        1.50        5.99      4.48 o 
   1   2  27        0.03        3.13      6.86 o 
   2   2  27      116.72      120.57     26.75 o 
   3   2  27       13.26       21.18      7.80 o 
   4   2  27       28.71       51.99     11.40 o 
  -4   3  27        3.60       21.74     11.04 o 
  -3   3  27       13.45       21.96     13.95 o 
  -2   3  27      113.11      136.51     28.39 o 
  -1   3  27      684.62      676.34     21.90 o 
   0   3  27      719.94      725.45     18.69 o 
   1   3  27        3.53       -5.03     16.15 o 
   2   3  27      179.55      207.92     46.83 o 
   3   3  27        5.59       44.41     13.15 o 
   4   3  27      181.29      219.41     48.67 o 
  -4   4  27      198.37      155.83     75.67 o 
  -3   4  27      111.21      129.76     31.12 o 
  -2   4  27      106.04      119.91     33.73 o 
  -1   4  27       44.09       36.61     12.00 o 
   0   4  27       31.76       17.37      6.63 o 
   1   4  27      314.97      291.06     19.37 o 
   2   4  27       51.40       50.89     12.41 o 
   3   4  27      445.13      509.93     40.62 o 
   4   4  27       53.39       46.40     27.08 o 
  -4   5  27        8.74       15.07      9.66 o 
  -3   5  27        6.73       23.85      9.22 o 
  -2   5  27      602.88      594.88     34.52 o 
  -1   5  27      120.48      136.56     30.27 o 
   0   5  27       55.70       44.28      8.58 o 
   1   5  27      314.39      283.10     18.56 o 
   2   5  27      347.85      362.11     29.76 o 
   3   5  27      216.11      189.61     44.22 o 
   4   5  27       98.01      117.81     40.76 o 
  -4   6  27        0.23       -4.55     14.05 o 
  -3   6  27       24.88       19.62      9.23 o 
  -2   6  27      420.89      451.70     27.87 o 
  -1   6  27       75.60      127.82     37.75 o 
   0   6  27       12.89       16.50      6.82 o 
   1   6  27     1042.86     1012.51     41.37 o 
   2   6  27      251.55      230.46     50.44 o 
   3   6  27      163.29      204.93     53.15 o 
   4   6  27       26.29       15.90      8.25 o 
  -4   7  27       60.76       68.29     22.71 o 
  -3   7  27        1.75        7.12     11.38 o 
  -2   7  27        4.02        9.47      7.51 o 
  -1   7  27       17.71        9.74      6.68 o 
   0   7  27      149.44      143.28     29.34 o 
   1   7  27       39.13       47.70     17.71 o 
   2   7  27        2.40       10.11     11.19 o 
   3   7  27        0.35       17.42      9.57 o 
  -3   8  27      101.23      100.31     26.31 o 
  -2   8  27      146.12      134.99     34.81 o 
  -1   8  27       15.79        8.68      7.74 o 
   0   8  27      105.65      105.67     28.21 o 
   1   8  27        4.37        6.19     10.29 o 
   2   8  27       53.09       57.71     15.65 o 
   3   8  27      185.79      148.87     52.48 o 
  -3   9  27        0.17       12.03      9.02 o 
  -2   9  27       83.42       60.94     18.15 o 
  -1   9  27       33.57       52.08     15.99 o 
   0   9  27        1.56       12.02      6.42 o 
   1   9  27      297.42      294.93     33.12 o 
   2   9  27       33.34       29.33     10.88 o 
  -2  10  27        0.21       15.40      7.95 o 
  -1  10  27       63.35       65.89     13.76 o 
   0  10  27      167.10      165.84     32.52 o 
   1  10  27        7.59       12.63      9.07 o 
   2  10  27       51.08       38.80     12.54 o 
  -1  11  27       42.04       60.37     21.35 o 
   0  11  27       21.19       53.97     17.49 o 
   1  11  27       46.61       48.36     17.59 o 
  -4   0  28      220.78      223.69    111.23 o 
  -3   0  28       21.41       12.24     16.08 o 
  -2   0  28        5.41        7.16      9.65 o 
  -1   0  28     1190.02     1172.82     46.60 o 
   0   0  28        1.44       11.80      7.72 o 
   1   0  28       17.83       51.05     44.19 o 
   2   0  28       73.26       92.11     27.54 o 
   3   0  28      185.84      159.13     51.28 o 
   4   0  28       82.65       96.96     46.09 o 
  -4   1  28      107.45       79.37     31.37 o 
  -3   1  28      210.49      232.92     61.29 o 
  -2   1  28       48.02       55.94     13.57 o 
  -1   1  28      487.78      525.79     16.75 o 
   0   1  28      112.60      140.29     24.75 o 
   1   1  28      855.45      847.63     27.84 o 
   2   1  28      155.09      125.18     19.98 o 
   3   1  28        0.25       11.86     12.41 o 
   4   1  28        3.00       -4.02     13.21 o 
  -4   2  28       11.07       15.87     14.19 o 
  -3   2  28        5.07        9.72     12.60 o 
  -2   2  28        8.92       13.35      6.32 o 
  -1   2  28      209.61      213.92     15.15 o 
   0   2  28     1325.30     1425.47     33.35 o 
   1   2  28       74.70       65.12     12.63 o 
   2   2  28      354.35      336.27     32.79 o 
   3   2  28      332.94      330.87     59.91 o 
   4   2  28      168.30      150.41     61.82 o 
  -4   3  28        9.35       16.97     11.31 o 
  -3   3  28      722.38      669.57     28.81 o 
  -2   3  28      275.19      289.86     23.22 o 
  -1   3  28       21.60       15.79      5.91 o 
   0   3  28      277.90      262.71     12.53 o 
   1   3  28       37.51       33.39      7.27 o 
   2   3  28      168.66      198.13     39.73 o 
   3   3  28       30.83       29.43      8.58 o 
   4   3  28       28.64       37.29     11.38 o 
  -4   4  28      142.24      133.08     55.92 o 
  -3   4  28       15.53       52.65     11.24 o 
  -2   4  28      231.84      267.10     24.49 o 
  -1   4  28     1398.98     1361.98     41.06 o 
   0   4  28       29.04       38.09      8.53 o 
   1   4  28       13.46       82.27     50.57 o 
   2   4  28      217.77      261.62     35.07 o 
   3   4  28        5.37        5.93      8.58 o 
   4   4  28        0.82        8.84     10.09 o 
  -4   5  28        0.42       11.42     15.96 o 
  -3   5  28        1.03       13.47      5.98 o 
  -2   5  28      145.84      146.43     28.84 o 
  -1   5  28      367.02      325.10     25.27 o 
   0   5  28      154.34      163.92     28.65 o 
   1   5  28       77.22       96.58     17.14 o 
   2   5  28        0.98       18.34     10.25 o 
   3   5  28        0.01       23.40      9.40 o 
   4   5  28       72.40       81.91     26.20 o 
  -4   6  28      340.78      347.55     27.73 o 
  -3   6  28      150.03      127.49     38.91 o 
  -2   6  28       23.12       19.60      6.67 o 
  -1   6  28      111.03       99.55     21.29 o 
   0   6  28       73.26       76.75     18.69 o 
   1   6  28        1.42        1.59      7.73 o 
   2   6  28      383.28      414.48     24.26 o 
   3   6  28        3.05       12.59      7.93 o 
  -3   7  28       53.89       48.27     18.59 o 
  -2   7  28      121.67       91.24     26.61 o 
  -1   7  28      602.06      579.52     21.09 o 
   0   7  28       22.40       22.88     10.44 o 
   1   7  28       11.25       13.38     10.51 o 
   2   7  28       10.23       21.66      9.77 o 
   3   7  28       22.60       28.79     11.50 o 
  -3   8  28       64.97       74.91     32.48 o 
  -2   8  28       43.38       29.18     10.66 o 
  -1   8  28      376.99      380.00     36.79 o 
   0   8  28      101.76      105.28     27.13 o 
   1   8  28        1.03       10.50     10.32 o 
   2   8  28      121.37      117.49     41.30 o 
   3   8  28       82.83       90.26     30.41 o 
  -2   9  28       81.55      101.02     30.86 o 
  -1   9  28      480.75      485.08     27.02 o 
   0   9  28        9.53       18.14     10.66 o 
   1   9  28       70.56       68.07     17.27 o 
   2   9  28        2.14       12.88      7.59 o 
  -2  10  28       60.57       64.47     22.27 o 
  -1  10  28       49.67       47.03     18.55 o 
   0  10  28       97.83      119.30     42.20 o 
   1  10  28      248.79      233.92     34.79 o 
   0  11  28        1.28        9.38     12.39 o 
  -4   1  29       34.07       39.84     20.10 o 
  -3   1  29       15.07       24.10     14.28 o 
  -2   1  29        3.27       14.12      6.44 o 
  -1   1  29        4.44        8.41      5.32 o 
   0   1  29       60.50       64.09     14.94 o 
   1   1  29       30.87       34.95      7.96 o 
   2   1  29       37.65       44.53     12.19 o 
   3   1  29      428.75      456.10     26.40 o 
   4   1  29       55.53       48.06     17.54 o 
  -4   2  29        0.04        9.32     15.37 o 
  -3   2  29        5.79       48.46     26.39 o 
  -2   2  29       34.01       58.22     12.85 o 
  -1   2  29        0.18        3.63      3.69 o 
   0   2  29      227.59      234.47     14.23 o 
   1   2  29        1.95        5.45      6.15 o 
   2   2  29      478.59      480.99     23.75 o 
   3   2  29       13.32       32.59     12.73 o 
   4   2  29        8.12       35.59     17.08 o 
  -4   3  29        2.07        7.59     13.12 o 
  -3   3  29       10.74       11.08      8.86 o 
  -2   3  29       13.57       12.65      6.00 o 
  -1   3  29      101.23       90.92     28.73 o 
   0   3  29       43.36       47.76      9.85 o 
   1   3  29      183.04      190.13     30.70 o 
   2   3  29        2.44        9.59      7.47 o 
   3   3  29      269.63      260.64     47.81 o 
   4   3  29        7.77       12.06     10.29 o 
  -4   4  29        7.96        8.37     13.67 o 
  -3   4  29       11.37       24.69      8.32 o 
  -2   4  29        7.08       21.86     10.11 o 
  -1   4  29       59.83       50.38     14.27 o 
   0   4  29        7.23       10.27      5.19 o 
   1   4  29      161.64      164.51     28.84 o 
   2   4  29        3.90        1.80      7.75 o 
   3   4  29      133.45      130.05     32.11 o 
  -4   5  29       32.69       34.23     23.25 o 
  -3   5  29      232.64      227.93     29.88 o 
  -2   5  29      253.39      250.76     24.02 o 
  -1   5  29      513.39      502.27     31.21 o 
   0   5  29      420.18      424.10     17.93 o 
   1   5  29      403.66      420.74     27.51 o 
   2   5  29       86.00       93.84     31.41 o 
   3   5  29      140.71      155.50     41.48 o 
  -3   6  29       49.50       60.51     17.58 o 
  -2   6  29      209.30      170.39     36.26 o 
  -1   6  29       52.31       68.58     23.96 o 
   0   6  29       59.83       84.47     19.63 o 
   1   6  29        0.63        3.77      8.69 o 
   2   6  29      250.03      353.48     24.31 o 
   3   6  29       98.48       74.78     23.09 o 
  -3   7  29        1.04       15.01      6.88 o 
  -2   7  29      269.62      256.04     26.21 o 
  -1   7  29      340.08      360.74     36.33 o 
   0   7  29       13.05       17.33     10.59 o 
   1   7  29       12.29       17.00      8.33 o 
   2   7  29       33.10       25.97     10.33 o 
   3   7  29       35.93       57.89     19.39 o 
  -3   8  29      729.38      723.27     37.19 o 
  -2   8  29       31.12       35.98     11.31 o 
  -1   8  29       61.96       53.91     15.86 o 
   0   8  29       62.69       85.86     23.88 o 
   1   8  29       66.21       70.64     21.77 o 
   2   8  29      103.02      118.29     31.29 o 
  -2   9  29      219.70      185.65     51.76 o 
  -1   9  29       95.21       87.74     25.00 o 
   0   9  29       44.30       54.78     16.76 o 
   1   9  29       17.88       27.38     18.67 o 
   2   9  29       91.34      100.21     34.91 o 
  -1  10  29       27.06       29.73     11.75 o 
   0  10  29      214.01      192.11     58.60 o 
   1  10  29        4.72        2.69     12.20 o 
  -4   0  30        6.02        7.67     20.40 o 
  -3   0  30        1.88       22.44     24.89 o 
  -2   0  30        3.91       20.24     19.18 o 
  -1   0  30      142.31      154.24     43.34 o 
   0   0  30      126.83       93.27     28.94 o 
   1   0  30       80.51       76.14     24.26 o 
   2   0  30      208.37      217.60     27.49 o 
   3   0  30      207.41      197.33     58.61 o 
   4   0  30      142.08      188.60     88.86 o 
  -4   1  30       20.61       35.46     19.10 o 
  -3   1  30      136.19      177.26     57.60 o 
  -2   1  30      118.11      132.30     32.93 o 
  -1   1  30       50.69       34.34      7.76 o 
   0   1  30      190.84      203.64     17.07 o 
   1   1  30       16.92       16.32      4.78 o 
   2   1  30       55.23       68.53     12.77 o 
   3   1  30      389.85      474.64     28.54 o 
   4   1  30       79.36       78.49     22.51 o 
  -4   2  30        0.19        2.22     12.52 o 
  -3   2  30      286.68      289.27     47.82 o 
  -2   2  30       11.76       31.63     12.28 o 
  -1   2  30       18.44       48.34     15.94 o 
   0   2  30      567.88      573.75     22.73 o 
   1   2  30      773.49      738.40     27.01 o 
   2   2  30      241.67      234.29     24.02 o 
   3   2  30      231.59      239.49     49.76 o 
  -4   3  30        0.66       -5.03     14.26 o 
  -3   3  30       48.47       71.51     27.66 o 
  -2   3  30       37.48       34.46     11.31 o 
  -1   3  30      202.54      205.84     44.02 o 
   0   3  30      386.70      371.58     16.67 o 
   1   3  30       32.95       40.83      9.42 o 
   2   3  30      160.58      140.48     32.79 o 
   3   3  30        0.03       22.82     10.23 o 
  -4   4  30       24.79       19.55     19.51 o 
  -3   4  30        6.51       15.31      9.96 o 
  -2   4  30       53.17       49.15     13.08 o 
  -1   4  30      636.30      602.02     29.19 o 
   0   4  30      437.62      487.78     21.30 o 
   1   4  30        7.41        3.77      8.97 o 
   2   4  30       57.48       56.87     18.93 o 
   3   4  30        4.18       21.07      7.93 o 
  -3   5  30      101.03      115.09     25.89 o 
  -2   5  30       44.15       32.50      9.08 o 
  -1   5  30      148.75      166.46     39.40 o 
   0   5  30      112.91      134.72     15.66 o 
   1   5  30       35.02       31.21      9.08 o 
   2   5  30       40.87       59.18     20.17 o 
   3   5  30        0.36       10.99      8.16 o 
  -3   6  30       16.90       33.18     14.50 o 
  -2   6  30      597.09      593.14     24.18 o 
  -1   6  30        7.71       15.91     12.09 o 
   0   6  30        3.09        9.02      8.61 o 
   1   6  30      116.57      127.70     30.09 o 
   2   6  30        2.58       13.83      9.31 o 
   3   6  30       70.90      115.48     42.95 o 
  -3   7  30       51.28       45.61     16.04 o 
  -2   7  30        0.02        0.83     10.53 o 
  -1   7  30       20.67       19.28      8.17 o 
   0   7  30       24.37       26.16      9.60 o 
   1   7  30       81.23       80.54     22.19 o 
   2   7  30       66.04       76.46     19.63 o 
  -2   8  30       45.82       47.92     11.73 o 
  -1   8  30      187.89      208.34     38.29 o 
   0   8  30       69.61       72.75     18.56 o 
   1   8  30      265.58      203.22     26.98 o 
   2   8  30       98.13       96.42     26.55 o 
  -2   9  30      134.67      128.95     31.00 o 
  -1   9  30       33.45       30.25     10.14 o 
   0   9  30      134.59      149.63     46.73 o 
   1   9  30       36.58       38.77     16.70 o 
  -4   1  31      153.23      114.93     48.53 o 
  -3   1  31      211.53      233.03     88.39 o 
  -2   1  31        0.32        5.42      5.80 o 
  -1   1  31        0.03        6.96      4.15 o 
   0   1  31      225.34      236.42     25.47 o 
   1   1  31       77.33       64.23     12.80 o 
   2   1  31      552.67      550.36     30.06 o 
   3   1  31      299.55      355.67     31.28 o 
  -4   2  31        6.69       22.67     12.52 o 
  -3   2  31      120.30       96.55     33.16 o 
  -2   2  31       53.14       71.09     18.84 o 
  -1   2  31      779.27      780.17     31.14 o 
   0   2  31      120.20      132.52     25.22 o 
   1   2  31      188.96      234.28     25.86 o 
   2   2  31        1.14        8.59      7.88 o 
   3   2  31       23.53       35.60     12.71 o 
  -4   3  31       10.76       22.30     17.67 o 
  -3   3  31      302.40      236.17     66.55 o 
  -2   3  31       22.90       36.88     11.20 o 
  -1   3  31      239.23      200.80     42.23 o 
   0   3  31        0.88        1.51      5.98 o 
   1   3  31        6.68       14.16      6.38 o 
   2   3  31        4.11       10.20      7.43 o 
   3   3  31       56.35       60.13     21.47 o 
  -3   4  31       40.85       76.43     23.36 o 
  -2   4  31      216.56      183.48     46.04 o 
  -1   4  31      219.54      249.22     20.24 o 
   0   4  31       32.75       24.87      6.39 o 
   1   4  31      330.54      344.25     17.95 o 
   2   4  31      265.23      258.15     50.50 o 
   3   4  31        3.34        7.86      6.71 o 
  -3   5  31        1.12        9.75     10.89 o 
  -2   5  31      372.48      395.70     22.69 o 
  -1   5  31       21.61       23.16      8.56 o 
   0   5  31      175.94      195.35     19.04 o 
   1   5  31        8.06        5.37      6.06 o 
   2   5  31        7.90       11.01      7.94 o 
   3   5  31       14.89       35.21     11.16 o 
  -3   6  31      173.39      166.87     36.39 o 
  -2   6  31      268.41      292.12     26.16 o 
  -1   6  31        2.76       25.89     11.02 o 
   0   6  31      165.54      134.47     36.92 o 
   1   6  31      310.95      338.24     24.73 o 
   2   6  31      133.21      151.62     35.48 o 
  -2   7  31      154.19      136.78     33.75 o 
  -1   7  31        0.18        7.45     10.44 o 
   0   7  31      216.61      203.46     25.57 o 
   1   7  31      101.53      100.13     22.54 o 
   2   7  31       60.38       76.02     25.13 o 
  -2   8  31       67.95       55.58     18.61 o 
  -1   8  31        7.32       22.02      8.82 o 
   0   8  31      147.33      144.34     43.11 o 
   1   8  31        0.35       15.52     11.49 o 
  -1   9  31       97.44       82.15     29.27 o 
   0   9  31       18.09       29.28     11.86 o 
  -3   0  32       85.90       70.02     46.52 o 
  -2   0  32        4.16       -8.90     21.30 o 
  -1   0  32      236.19      266.80     18.94 o 
   0   0  32        6.62       12.51      8.23 o 
   1   0  32      158.59      145.42     46.93 o 
   2   0  32        9.18       10.33      9.75 o 
   3   0  32      958.70     1150.95     50.10 o 
  -3   1  32       18.66       58.55     17.77 o 
  -2   1  32        7.66       85.12     31.22 o 
  -1   1  32       55.09       30.29     10.43 o 
   0   1  32       15.18       20.98      7.35 o 
   1   1  32       54.06       52.82     11.44 o 
   2   1  32       32.21       21.83      9.16 o 
   3   1  32        0.51       34.12     11.53 o 
  -3   2  32      150.32      103.44     42.76 o 
  -2   2  32       30.95       34.39     13.10 o 
  -1   2  32      239.17      228.07     33.03 o 
   0   2  32       55.39       47.00     13.38 o 
   1   2  32      140.01      133.72     31.75 o 
   2   2  32      116.12      110.11     23.10 o 
   3   2  32       62.30       90.76     25.53 o 
  -3   3  32      244.64      211.29     97.29 o 
  -2   3  32       12.34       14.24      7.66 o 
  -1   3  32      112.12       92.47     27.46 o 
   0   3  32       97.95       95.47     25.96 o 
   1   3  32      161.30      148.17     30.88 o 
   2   3  32       67.63       85.98     24.15 o 
   3   3  32       60.89       62.31     24.08 o 
  -3   4  32        1.23       13.48     10.73 o 
  -2   4  32       48.75       41.04     13.77 o 
  -1   4  32       55.49       53.51     12.47 o 
   0   4  32      310.54      329.70     16.41 o 
   1   4  32       23.93       35.16     10.11 o 
   2   4  32       46.96       44.09     16.57 o 
   3   4  32        2.11        5.97     10.09 o 
  -3   5  32        2.39       24.08     11.93 o 
  -2   5  32       24.27       17.22      6.62 o 
  -1   5  32        0.04        5.84      5.23 o 
   0   5  32      149.67      143.65     33.33 o 
   1   5  32       38.02       30.62     10.00 o 
   2   5  32       82.24       77.96     30.23 o 
  -2   6  32        0.04        9.31      8.32 o 
  -1   6  32        4.10       10.04      8.27 o 
   0   6  32        6.33       10.74      7.56 o 
   1   6  32        6.72       12.26      9.49 o 
   2   6  32       24.45       31.23     17.01 o 
  -2   7  32       70.48       82.69     25.46 o 
  -1   7  32      115.09      104.29     28.92 o 
   0   7  32      349.11      394.70     46.17 o 
   1   7  32       21.72       41.12     15.47 o 
  -1   8  32       26.50       26.96     13.74 o 
   0   8  32       21.87       42.30     13.21 o 
   1   8  32        8.65        6.92      8.67 o 
  -3   1  33      577.09      531.14     38.58 o 
  -2   1  33       97.86       76.87     31.62 o 
  -1   1  33        8.84        8.52      5.99 o 
   0   1  33       14.07       21.36      7.55 o 
   1   1  33      114.20       95.45     21.29 o 
   2   1  33      114.42      102.44     33.00 o 
   3   1  33        5.10       13.98      9.54 o 
  -3   2  33      127.78      109.04     38.79 o 
  -2   2  33       55.43       29.56     10.30 o 
  -1   2  33       40.82       34.63     14.07 o 
   0   2  33      441.94      462.34     17.04 o 
   1   2  33      142.52      135.36     29.82 o 
   2   2  33        1.58       13.00      6.91 o 
   3   2  33        8.35       22.84      9.38 o 
  -3   3  33       23.60       32.13     14.83 o 
  -2   3  33       95.26       91.09     30.81 o 
  -1   3  33       27.08       24.22     11.27 o 
   0   3  33        3.32        5.17      6.56 o 
   1   3  33        0.61        6.65      6.06 o 
   2   3  33      161.28      168.20     47.88 o 
  -3   4  33       10.42       14.52      7.32 o 
  -2   4  33      286.81      299.73     28.89 o 
  -1   4  33        0.41        7.96      7.06 o 
   0   4  33      609.07      643.25     26.66 o 
   1   4  33        2.19       16.15      7.83 o 
   2   4  33      250.12      238.53     40.44 o 
  -2   5  33        3.57       14.47      6.15 o 
  -1   5  33        1.36       13.07      9.75 o 
   0   5  33      263.54      268.19     25.06 o 
   1   5  33      206.96      175.16     40.07 o 
   2   5  33       19.00       25.16     10.57 o 
  -2   6  33       84.79       56.09     17.04 o 
  -1   6  33       32.61       39.91     12.14 o 
   0   6  33        1.92       15.33      7.21 o 
   1   6  33       55.49       42.41     13.17 o 
  -1   7  33       80.31       95.07     24.13 o 
   0   7  33      164.19      128.87     49.85 o 
   1   7  33        7.85        1.97      8.76 o 
  -3   0  34      296.88      217.08     35.34 o 
  -2   0  34      656.51      703.79     54.51 o 
  -1   0  34       14.71       16.76     15.23 o 
   0   0  34        0.02        2.97      8.42 o 
   1   0  34      128.74      126.63     35.14 o 
   2   0  34        3.13       10.73     10.83 o 
  -3   1  34        8.59       12.18     13.98 o 
  -2   1  34      218.88      204.79     63.82 o 
  -1   1  34      141.16      192.24     21.31 o 
   0   1  34       75.14       84.22     19.68 o 
   1   1  34      184.40      183.40     40.79 o 
   2   1  34        4.36       13.39      7.56 o 
  -3   2  34       56.19       50.59     22.57 o 
  -2   2  34        9.71       36.22     21.94 o 
  -1   2  34      631.03      599.97     22.94 o 
   0   2  34      209.10      233.52     22.49 o 
   1   2  34        1.12       10.98      7.54 o 
   2   2  34      117.62      118.38     32.72 o 
  -2   3  34       12.03       13.80     11.17 o 
  -1   3  34       29.35       18.86      8.09 o 
   0   3  34       76.99       86.94     22.34 o 
   1   3  34        0.28        8.38      5.85 o 
   2   3  34      134.68      109.53     30.17 o 
  -2   4  34        3.08       11.46      9.20 o 
  -1   4  34       20.49       11.53      7.65 o 
   0   4  34       79.79       88.22     25.30 o 
   1   4  34        7.42        9.82      8.70 o 
   2   4  34        4.78       12.88      6.61 o 
  -2   5  34        2.04       12.76      7.28 o 
  -1   5  34        0.71        7.79      7.71 o 
   0   5  34        0.27       11.35      9.67 o 
   1   5  34        1.33        7.96      6.22 o 
  -1   6  34       95.73       86.10     27.43 o 
   0   6  34      102.77      103.05     36.54 o 
   1   6  34       21.72       23.35     11.82 o 
  -2   1  35      186.09      183.48     84.74 o 
  -1   1  35      339.22      325.25     22.80 o 
   0   1  35       10.92       14.31      5.44 o 
   1   1  35       32.59       45.77     15.97 o 
   2   1  35      277.76      319.26     31.72 o 
  -2   2  35      156.07      134.75     43.98 o 
  -1   2  35       45.98       46.94     16.17 o 
   0   2  35      382.81      402.47     22.33 o 
   1   2  35       40.11       39.04     12.86 o 
   2   2  35      154.25      170.00     46.44 o 
  -2   3  35       13.81       12.15      9.74 o 
  -1   3  35      125.93      100.92     30.30 o 
   0   3  35        7.48        3.95      6.77 o 
   1   3  35       80.10       65.05     18.27 o 
  -2   4  35        8.57       22.62     10.04 o 
  -1   4  35        2.76       12.41      9.44 o 
   0   4  35      152.32      185.39     22.51 o 
   1   4  35        0.15        5.04      6.20 o 
  -1   5  35       96.42       73.07     24.85 o 
   0   5  35       21.62       34.61     12.01 o 
   1   5  35      106.89       90.97     31.80 o 
  -2   0  36      135.57      123.96     61.86 o 
  -1   0  36       29.44       51.09     27.18 o 
   0   0  36      172.15      146.25     54.21 o 
   1   0  36      438.96      457.40     38.43 o 
  -2   1  36        1.24       12.92     11.33 o 
  -1   1  36       30.56       20.36      8.38 o 
   0   1  36      604.47      702.37     24.63 o 
   1   1  36       52.14       24.11      8.41 o 
  -2   2  36       60.60       53.53     33.12 o 
  -1   2  36      139.58      144.67     21.99 o 
   0   2  36       33.23       17.72      9.72 o 
   1   2  36       40.47       41.67     13.04 o 
  -1   3  36       17.15       22.16      9.29 o 
   0   3  36      129.59      125.11     52.73 o 
   1   3  36       16.08       12.90      6.02 o 
  -1   4  36       45.08       25.51     12.68 o 
   0   4  36       53.54       51.28     19.72 o 
  -1   1  37       55.10       55.09     21.97 o 
   0   1  37      140.43      102.59     28.21 o 
   0   2  37      108.62      105.42     27.90 o 
                                                 
